# Supplementary material for: Averting wheat blast by implementing a ‘wheat holiday’: In search of alternative crops in West Bengal, India
Source: PLoS One. 2019 Feb 20;14(2):e0211410. doi: 10.1371/journal.pone.0211410 (PMC6382110; doi:10.1371/journal.pone.0211410)
Supplement: S6 File — (XLSX) [file pone.0211410.s006.xlsx]

## Sheet: APY1_Public
Crop Production Statistics
State/Crop/District	Year	Season	Area (Hectare)	Production (Tonnes)	Yield (Tonnes/Hectare)
West Bengal
Gram									http://aps.dac.gov.in/APY/Public_Report1.aspx
1.24 PARAGANAS NORTH	2013-14	Rabi	856	953	1.11332
	2014-15	Rabi	440	495	1.125
	2015-16	Rabi	1027	623	0.606621	774.333	690.333	0.948313
2.DINAJPUR DAKSHIN	2014-15	Rabi	19	18	0.947368
	2015-16	Rabi	9	10	1.11111	14	14	1.02924
3.DINAJPUR UTTAR	2014-15	Rabi	52	49	0.942308
	2015-16	Rabi	63	72	1.14286	57.5	60.5	1.04258
4.JALPAIGURI	2013-14	Rabi	17	19	1.11765
	2014-15	Rabi	107	102	0.953271
	2015-16	Rabi	82	94	1.14634	68.6667	71.6667	1.07242
5.MALDAH	2013-14	Rabi	3198	3620	1.13196
	2014-15	Rabi	2357	2213	0.938905
	2015-16	Rabi	3108	3582	1.15251	2887.67	3138.33	1.07446
6.MURSHIDABAD	2013-14	Rabi	5852	6705	1.14576
	2014-15	Rabi	5462	6787	1.24259
	2015-16	Rabi	7171	3946	0.550272	6161.67	5812.67	0.97954
7.NADIA	2013-14	Rabi	6788	7291	1.0741
	2014-15	Rabi	9906	10567	1.06673
	2015-16	Rabi	8210	5378	0.655055	8301.33	7745.33	0.931961
Total - Gram			54724	52524	0.959798
Khesari
1.24 PARAGANAS NORTH	2013-14	Rabi	402	520	1.29353
	2014-15	Rabi	619	615	0.993538
	2015-16	Rabi	471	343	0.728238		497.333	492.667	1.0051
2.COOCHBEHAR	2013-14	Rabi	316	333	1.0538
	2014-15	Rabi	307	296	0.964169
	2015-16	Rabi	852	634	0.744131		491.667	421	0.920699
3.DARJEELING	2013-14	Rabi	38	35	0.921053
	2014-15	Rabi	10	10	1
	2015-16	Rabi	168	135	0.803571		72	60	0.908208
4.DINAJPUR DAKSHIN	2013-14	Rabi	98	60	0.612245
	2015-16	Rabi	66	53	0.80303		82	56.5	0.707638
5.DINAJPUR UTTAR	2015-16	Rabi	91	73	0.802198		91	73	0.802198
6.JALPAIGURI	2013-14	Rabi	442	379	0.857466
	2014-15	Rabi	612	537	0.877451
	2015-16	Rabi	932	836	0.896996		662	584	0.877304
7.MALDAH	2013-14	Rabi	2483	2896	1.16633
	2014-15	Rabi	2350	2748	1.16936
	2015-16	Rabi	4552	4511	0.990993		3128.33	3385	1.1089
8.MURSHIDABAD	2013-14	Rabi	9157	10335	1.12864
	2014-15	Rabi	9239	8225	0.890248
	2015-16	Rabi	24004	15801	0.658265		14133.3	11453.7	0.892386
9.NADIA	2013-14	Rabi	1053	845	0.802469
	2014-15	Rabi	1394	1385	0.993544
	2015-16	Rabi	2152	1565	0.72723		1533	1265	0.841081
Total - Khesari			61808	53170	0.860245
Linseed
1.24 PARAGANAS NORTH	2014-15	Rabi	11	5	0.454545	11	5	0.454545
2.COOCHBEHAR	2013-14	Rabi	1062	300	0.282486
	2014-15	Rabi	1143	338	0.295713
	2015-16	Rabi	742	350	0.471698	982.333	329.333	0.349966
3.DARJEELING	2013-14	Rabi	88	31	0.352273
	2014-15	Rabi	103	34	0.330097
	2015-16	Rabi	221	104	0.470588	137.333	56.3333	0.384319
4.DINAJPUR DAKSHIN	2013-14	Rabi	271	97	0.357934
	2014-15	Rabi	264	87	0.329545
	2015-16	Rabi	8	4	0.5	181	62.6667	0.395826
5.DINAJPUR UTTAR	2013-14	Rabi	697	353	0.506456
	2014-15	Rabi	933	458	0.49089
	2015-16	Rabi	361	170	0.470914	663.667	327	0.48942
6.JALPAIGURI	2013-14	Rabi	744	209	0.280914
	2014-15	Rabi	707	207	0.292786
	2015-16	Rabi	67	23	0.343284	506	146.333	0.305661
7.MALDAH	2013-14	Rabi	134	91	0.679104
	2014-15	Rabi	138	46	0.333333
	2015-16	Rabi	1484	700	0.471698	585.333	279	0.494712
8.MURSHIDABAD	2013-14	Rabi	125	44	0.352
	2014-15	Rabi	233	97	0.416309
	2015-16	Rabi	315	117	0.371429	224.333	86	0.379913
9.NADIA	2013-14	Rabi	430	208	0.483721
	2014-15	Rabi	698	335	0.479943
	2015-16	Rabi	590	218	0.369492	572.667	253.667	0.444385
Total - Linseed			11569	4626	0.399862
Maize
1.24 PARAGANAS NORTH	2013-14	Rabi	45	149	3.31111
	2014-15	Rabi	49	149	3.04082
	2015-16	Rabi	53	174	3.28302		49	157.333	3.21165
2.COOCHBEHAR	2013-14	Rabi	12750	82875	6.5
	2014-15	Rabi	12750	82875	6.5
	2015-16	Rabi	12755	82754	6.48797		12751.7	82834.7	6.49599
3.DARJEELING	2013-14	Rabi	54	156	2.88889
	2014-15	Rabi	55	164	2.98182
	2015-16	Rabi	50	175	3.5		53	165	3.12357
4.DINAJPUR UTTAR	2013-14	Rabi	20680	126458	6.11499
	2014-15	Rabi	24800	151280	6.1
	2015-16	Rabi	24805	151509	6.108		23428.3	143082	6.10766
5.JALPAIGURI	2013-14	Rabi	450	2301	5.11333
	2014-15	Rabi	615	2731	4.44065
	2015-16	Rabi	885	4228	4.7774		650	3086.67	4.77713
6.MALDAH	2013-14	Rabi	7411	18453	2.48995
	2014-15	Rabi	4927	12318	2.5001
	2015-16	Rabi	6626	16532	2.49502		6321.33	15767.7	2.49502
7.MURSHIDABAD	2013-14	Rabi	4072	18601	4.56803
	2014-15	Rabi	4291	19786	4.61105
	2015-16	Rabi	4304	22661	5.2651		4222.33	20349.3	4.81472
8.NADIA	2013-14	Rabi	605	1513	2.50083
	2014-15	Rabi	2750	6919	2.516
	2015-16	Rabi	1678	4208	2.50775		1677.67	4213.33	2.50819
Total - Maize			147460	808969	5.48602
Masoor
1.24 PARAGANAS NORTH	2013-14	Rabi	7855	6790	0.864418
	2014-15	Rabi	7844	6962	0.887557
	2015-16	Rabi	7277	4252	0.584307		7658.67	6001.33	0.778761
2.COOCHBEHAR	2013-14	Rabi	214	89	0.415888
	2014-15	Rabi	219	117	0.534247
	2015-16	Rabi	722	322	0.445983		385	176	0.465373
3.DARJEELING	2013-14	Rabi	27	22	0.814815
	2014-15	Rabi	15	10	0.666667
	2015-16	Rabi	125	107	0.856		55.6667	46.3333	0.77916
4.DINAJPUR DAKSHIN	2013-14	Rabi	203	160	0.788177
	2014-15	Rabi	302	248	0.821192
	2015-16	Rabi	56	33	0.589286		187	147	0.732885
5.DINAJPUR UTTAR	2013-14	Rabi	529	329	0.621928
	2014-15	Rabi	666	512	0.768769
	2015-16	Rabi	254	80	0.314961		483	307	0.568553
6.JALPAIGURI	2013-14	Rabi	1785	1014	0.568067
	2014-15	Rabi	1798	1155	0.64238
	2015-16	Rabi	2080	1368	0.657692		1887.67	1179	0.622713
7.MALDAH	2013-14	Rabi	3745	3728	0.995461
	2014-15	Rabi	4081	2828	0.692967
	2015-16	Rabi	6297	6125	0.972685		4707.67	4227	0.887038
8.MURSHIDABAD	2013-14	Rabi	15676	16201	1.03349
	2014-15	Rabi	16922	19369	1.1446
	2015-16	Rabi	24822	11540	0.46491		19140	15703.3	0.881002
9.NADIA	2013-14	Rabi	25602	24634	0.96219
	2014-15	Rabi	24135	22485	0.931635
	2015-16	Rabi	32341	21215	0.655978		27359.3	22778	0.849934
Total - Masoor			185592	151695	0.817357
Peas & beans (Pulses)
1.24 PARAGANAS NORTH	2013-14	Rabi	687	794	1.15575
	2014-15	Rabi	639	765	1.19718
	2015-16	Rabi	2169	1597	0.736284	1165	1052	1.02974
2.DARJEELING	2013-14	Rabi	225	258	1.14667
	2014-15	Rabi	170	205	1.20588
	2015-16	Rabi	409	306	0.748166	268	256.333	1.03357
3.DINAJPUR DAKSHIN	2013-14	Rabi	41	47	1.14634
	2014-15	Rabi	23	28	1.21739
	2015-16	Rabi	23	17	0.73913	29	30.6667	1.03429
4.DINAJPUR UTTAR	2013-14	Rabi	90	103	1.14444
	2014-15	Rabi	197	238	1.20812
	2015-16	Rabi	297	222	0.747475	194.667	187.667	1.03335
5.JALPAIGURI	2013-14	Rabi	166	190	1.14458
	2014-15	Rabi	231	279	1.20779
	2015-16	Rabi	695	520	0.748201	364	329.667	1.03352
6.MALDAH	2013-14	Rabi	596	661	1.10906
	2014-15	Rabi	465	590	1.26882
	2015-16	Rabi	642	497	0.774143	567.667	582.667	1.05067
7.MURSHIDABAD	2013-14	Rabi	1823	3208	1.75974
	2014-15	Rabi	2294	4157	1.81212
	2015-16	Rabi	4110	2571	0.625547	2742.33	3312	1.39913
8.NADIA	2013-14	Rabi	6902	7093	1.02767
	2014-15	Rabi	7489	7575	1.01148
	2015-16	Rabi	3609	3346	0.927127	6000	6004.67	0.988761
Total - Peas & beans (Pulses)			33992	35267	1.03751
Potato
1.24 PARAGANAS NORTH	2013-14	Rabi	8646	277973	32.1505
	2014-15	Rabi	9776	323514	33.0927
	2015-16	Rabi	9303	309381	33.256	9241.67	303623	32.8331
2.COOCHBEHAR	2013-14	Rabi	35064	597989	17.0542
	2014-15	Rabi	36600	1211720	33.1071
	2015-16	Rabi	36806	885147	24.049	36156.7	898285	24.7368
3.DARJEELING	2013-14	Rabi	4980	92690	18.6124
	2014-15	Rabi	4781	92970	19.4457
	2015-16	Rabi	5181	89709	17.315	4980.67	91789.7	18.4577
4.DINAJPUR DAKSHIN	2013-14	Rabi	4956	129965	26.2238
	2014-15	Rabi	4936	123348	24.9895
	2015-16	Rabi	5351	117064	21.877	5081	123459	24.3634
5.DINAJPUR UTTAR	2013-14	Rabi	9804	307757	31.391
	2014-15	Rabi	8338	222183	26.647
	2015-16	Rabi	9506	210026	22.094	9216	246655	26.7107
6.JALPAIGURI	2013-14	Rabi	40076	990276	24.71
	2014-15	Rabi	38063	1199861	31.523
	2015-16	Rabi	58364	1738080	29.78	45501	1.30941e+06	28.671
7.MALDAH	2013-14	Rabi	5120	164736	32.175
	2014-15	Rabi	5491	202644	36.9048
	2015-16	Rabi	4921	166827	33.901	5177.33	178069	34.3269
8.MURSHIDABAD	2013-14	Rabi	13191	298857	22.6561
	2014-15	Rabi	11769	392480	33.3486
	2015-16	Rabi	10465	243793	23.296	11808.3	311710	26.4336
9.NADIA	2013-14	Rabi	5034	153990	30.59
	2014-15	Rabi	5357	218442	40.7769
	2015-16	Rabi	3633	91711	25.2439	4674.67	154714	32.2036
Total - Potato			395512	10853133	27.4407
Rapeseed &Mustard
1.24 PARAGANAS NORTH	2013-14	Rabi	46865	67112	1.43203
	2014-15	Rabi	46580	62081	1.33278
	2015-16	Rabi	46308	61091	1.31923	46584.3	63428	1.36135
2.COOCHBEHAR	2013-14	Rabi	10796	7700	0.713227
	2014-15	Rabi	10742	5135	0.47803
	2015-16	Rabi	10951	5515	0.503607	10829.7	6116.67	0.564955
3.DARJEELING	2013-14	Rabi	404	263	0.65099
	2014-15	Rabi	365	111	0.30411
	2015-16	Rabi	450	214	0.475556	406.333	196	0.476885
4.DINAJPUR DAKSHIN	2013-14	Rabi	24265	26466	1.09071
	2014-15	Rabi	25407	26449	1.04101
	2015-16	Rabi	28711	34465	1.20041	26127.7	29126.7	1.11071
5.DINAJPUR UTTAR	2013-14	Rabi	49787	38418	0.771647
	2014-15	Rabi	47272	43912	0.928922
	2015-16	Rabi	65682	59700	0.908925	54247	47343.3	0.869831
6.JALPAIGURI	2013-14	Rabi	9172	6091	0.664086
	2014-15	Rabi	7754	4640	0.598401
	2015-16	Rabi	7535	5412	0.718248	8153.67	5381	0.660245
7.MALDAH	2013-14	Rabi	35249	38300	1.08656
	2014-15	Rabi	35096	41871	1.19304
	2015-16	Rabi	32300	36261	1.12263	34215	38810.7	1.13408
8.MURSHIDABAD	2013-14	Rabi	87179	95886	1.09987
	2014-15	Rabi	88628	104301	1.17684
	2015-16	Rabi	95206	112029	1.1767	90337.7	104072	1.15114
9.NADIA	2013-14	Rabi	77153	90771	1.17651
	2014-15	Rabi	78893	96032	1.21724
	2015-16	Rabi	77049	92784	1.20422	77698.3	93195.7	1.19932
Total - Rapeseed &Mustard			1045799	1163010	1.11208
Urad
1.24 PARAGANAS NORTH	2013-14	Rabi	515	226	0.438835
	2014-15	Rabi	780	960	1.23077
	2015-16	Rabi	785	967	1.23185	693.333	717.667	0.96715
2.COOCHBEHAR	2013-14	Rabi	1950	1560	0.8
	2014-15	Rabi	2438	1928	0.790812
	2015-16	Rabi	2532	2013	0.795024	2306.67	1833.67	0.795279
3.DARJEELING	2013-14	Rabi	210	110	0.52381
	2014-15	Rabi	205	173	0.843902
	2015-16	Rabi	222	182	0.81982	212.333	155	0.729177
4.DINAJPUR UTTAR	2013-14	Rabi	370	157	0.424324
	2014-15	Rabi	533	363	0.681051
	2015-16	Rabi	559	427	0.763864	487.333	315.667	0.62308
5.JALPAIGURI	2013-14	Rabi	480	324	0.675
	2014-15	Rabi	278	377	1.35612
	2015-16	Rabi	379	515	1.35884	379	405.333	1.12998
6.MURSHIDABAD	2013-14	Rabi	5315	5517	1.03801
	2014-15	Rabi	4045	4231	1.04598
	2015-16	Rabi	4680	4928	1.05299	4680	4892	1.04566
7.NADIA	2013-14	Rabi	330	271	0.821212
	2014-15	Rabi	642	529	0.823988
	2015-16	Rabi	745	615	0.825503	572.333	471.667	0.823568
Total - Urad			27993	26373	0.942128
Wheat
1.24 PARAGANAS NORTH	2013-14	Rabi	7804	22079	2.82919
	2014-15	Rabi	8083	23857	2.9515
	2015-16	Rabi	5715	12678	2.21837			24 Parganas North	7200.67	19538	2.66636
2.COOCHBEHAR	2013-14	Rabi	11250	23178	2.06027
	2014-15	Rabi	11386	26492	2.32672
	2015-16	Rabi	7140	17413	2.4388			Cooch Behar	9925.33	22361	2.27526
3.DARJEELING	2013-14	Rabi	1995	2845	1.42607
	2014-15	Rabi	2055	2970	1.44526
	2015-16	Rabi	2346	3562	1.51833			Darjeeling	2132	3125.67	1.46322
4.DINAJPUR DAKSHIN	2013-14	Rabi	12329	38285	3.10528
	2014-15	Rabi	13114	41396	3.15663
	2015-16	Rabi	16005	48982	3.06042			Dinajpur Dakshin	13816	42887.7	3.10744
5.DINAJPUR UTTAR	2013-14	Rabi	37724	96029	2.54557
	2014-15	Rabi	38512	89624	2.32717
	2015-16	Rabi	46687	112268	2.4047			Dinajpur Uttar	40974.3	99307	2.42581
6.JALPAIGURI	2013-14	Rabi	17241	39902	2.31437
	2014-15	Rabi	16823	37758	2.24443
	2015-16	Rabi	12512	29211	2.33464			Jalpaiguri	15525.3	35623.7	2.29781
7.MALDAH	2013-14	Rabi	44731	131682	2.94386
	2014-15	Rabi	44401	125945	2.83654
	2015-16	Rabi	50641	142294	2.80986			Maldah	46591	133307	2.86342
8.MURSHIDABAD	2013-14	Rabi	104316	288334	2.76404
	2014-15	Rabi	104907	300497	2.86441
	2015-16	Rabi	117502	217342	1.84969			Murshidabad	108908	268724	2.49271
9.NADIA	2013-14	Rabi	44269	149020	3.36624
	2014-15	Rabi	43551	148327	3.40582
	2015-16	Rabi	37230	92257	2.47803			Nadia	41683.3	129868	3.08336
Total - Wheat			860269	2264227	2.632
Total - West Bengal			2824718	15412994	5.45647
Rice
1.24 PARAGANAS NORTH	2013-14	Winter	131943	391081	2.96401
	2014-15	Winter	139767	401623	2.87352
	2015-16	Winter	139946	389749	2.785		137219	394151	2.87418	24 Parganas North
2.COOCHBEHAR	2013-14	Winter	212855	540216	2.53795
	2014-15	Winter	217046	515777	2.37635
	2015-16	Winter	210429	525329	2.49647		213443	527107	2.47026	Cooch Behar
3.DARJEELING	2013-14	Winter	27005	62125	2.3005
	2014-15	Winter	27135	56945	2.09858
	2015-16	Winter	27094	64081	2.36514		27078	61050.3	2.25474	Darjeeling
4.DINAJPUR DAKSHIN	2013-14	Winter	157471	442904	2.81261
	2014-15	Winter	163582	462884	2.82968
	2015-16	Winter	168319	497713	2.95696		163124	467834	2.86642	Dinajpur Dakshin
5.DINAJPUR UTTAR	2013-14	Winter	177121	424966	2.3993
	2014-15	Winter	179862	466273	2.59239
	2015-16	Winter	183988	491800	2.673		180324	461013	2.5549	Dinajpur Uttar
6.JALPAIGURI	2013-14	Winter	180097	420708	2.33601
	2014-15	Winter	176420	433939	2.45969
	2015-16	Winter	167777	425330	2.53509		174765	426659	2.4436	Jalpaiguri
7.MALDAH	2013-14	Winter	135629	462095	3.40705
	2014-15	Winter	141455	457341	3.23312
	2015-16	Winter	142288	458289	3.22085		139791	459242	3.28701	Maldah
8.MURSHIDABAD	2013-14	Winter	219346	674772	3.07629
	2014-15	Winter	222718	686341	3.08166
	2015-16	Winter	226774	702050	3.09581		222946	687721	3.08459	Murshidabad
9.NADIA	2013-14	Winter	97006	268862	2.7716
	2014-15	Winter	94963	273137	2.87625
	2015-16	Winter	96189	289324	3.00787		96052.7	277108	2.88524	Nadia
Total - Rice			4064225	11285654	2.77683

## Sheet: wheat
					2013-14
					2014-15	Triennium average							2015-16		Price of wheat				USD/Ton
		Area (Hectare)	Production (Tonnes)	Yield (Tonnes/Hectare)	2015-16	Price (USD/ton)	product value (USD)	cultivation cost (USD/ha)	Total cultivation cost (USD)	Gross return (USD)				Rs/Quintal	1690	65.68	25.7308	0.257308	257.308
	24 Parganas North	7200.67	19538	2.66636		257.308	5.02729e+06	567.2	4.08422e+06	943069
	Cooch Behar	9925.33	22361	2.27526		257.308	5.75367e+06	567.2	5.62965e+06	124019
	Darjeeling	2132	3125.67	1.46322		257.308	804260	567.2	1.20927e+06	-405011				Cultivation cost/ha	31170.3	474.578
	Dinajpur Dakshin	13816	42887.7	3.10744		257.308	1.10353e+07	567.2	7.83644e+06	3.19891e+06
	Dinajpur Uttar	40974.3	99307	2.42581		257.308	2.55525e+07	567.2	2.32406e+07	2.31186e+06
	Jalpaiguri	15525.3	35623.7	2.29781		257.308	9.16626e+06	567.2	8.80597e+06	360291
	Maldah	46591	133307	2.86342		257.308	3.4301e+07	567.2	2.64264e+07	7.87456e+06
	Murshidabad	108908	268724	2.49271		257.308	6.9145e+07	567.2	6.17728e+07	7.37216e+06
	Nadia	41683.3	129868	3.08336		257.308	3.34161e+07	567.2	2.36428e+07	9.77331e+06
		286756	754742	2.632			1.94201e+08		1.62648e+08	3.15532e+07
		286.756	754.742				194.201		162.648	31.5532

## Sheet: Sheet1
					A2 +FL
		Wheat	37254.2	65.68	567.208			37254.2	567.208		1690	25.7308	0.257308	257.308
		Paddy	55713.5	65.68	848.257			55713.5	848.257		1526	23.2339	0.232339	232.339
		Maize1	30252.7	65.68	460.607			30252.7	460.607		1107	16.8544	0.168544	168.544
		Lentil	27090.9	65.68	412.467			27090.9	412.467		3500	53.2887	0.532887	532.887
		Gram2	21810.3	65.68	332.069			21810.3	332.069		5511	83.9068	0.839068	839.068
		Urad3	14066.2	65.68	214.162			14066.2	214.162		4652	70.8283	0.708283	708.283
		Khesari	23364	65.68	355.725	4000	60.9013	23364	355.725		1417	21.5743	0.215743	215.743
		Peas and beans4	26560.9	65.68	404.399		0.609013		0			0	0	0
		Rapeseed and mustard	33842.3	65.68	515.261		609.013	33842.3	515.261		4147	63.1395	0.631395	631.395
		Linseed5	26856.5	65.68	408.899			26856.5	408.899		3060	46.5895	0.465895	465.895
		Potato	113603	65.68	1729.65			113603	1729.65		1296	19.732	0.19732	197.32

## Sheet: rice
	Rice
			Area (Hectare)	Production (Tonnes)	Yield (Tonnes/Hectare)				Price (USD /Ton)
		24 Parganas North	137219	394151	2.87418	232.3	9.15613e+07			232.3			55713.5
		Cooch Behar	213443	527107	2.47026	232.3	1.22447e+08						65.68	848.257
		Darjeeling	27078	61050.3	2.25474	232.3	1.4182e+07
		Dinajpur Dakshin	163124	467834	2.86642	232.3	1.08678e+08
		Dinajpur Uttar	180324	461013	2.5549	232.3	1.07093e+08
		Jalpaiguri	174765	426659	2.4436	232.3	9.91129e+07
		Maldah	139791	459242	3.28701	232.3	1.06682e+08
		Murshidabad	222946	687721	3.08459	232.3	1.59758e+08
		Nadia	96052.7	277108	2.88524	232.3	6.43721e+07
			1.35474e+06	3.76188e+06	2.77683		8.73886e+08
			1354.74	3761.88			873.886
								wheat Area (Hectare)	Rice yield	Production	rice Price	Revenue	Production cost (USD/ha)		Margin
							24 Parganas North	7200.67	2.87418	20696	232.3	4.80768e+06	848.3	6.10833e+06	-1.30065e+06
							Cooch Behar	9925.33	2.47026	24518.1	232.3	5.69556e+06	848.3	8.41966e+06	-2.7241e+06
							Darjeeling	2132	2.25474	4807.1	232.3	1.11669e+06	848.3	1.80858e+06	-691885
							Dinajpur Dakshin	13816	2.86642	39602.4	232.3	9.19964e+06	848.3	1.17201e+07	-2.52048e+06
							Dinajpur Uttar	40974.3	2.5549	104685	232.3	2.43184e+07	848.3	3.47585e+07	-1.04402e+07
							Jalpaiguri	15525.3	2.4436	37937.7	232.3	8.81292e+06	848.3	1.31701e+07	-4.35722e+06
							Maldah	46591	3.28701	153145	232.3	3.55756e+07	848.3	3.95231e+07	-3.94755e+06
							Murshidabad	108908	3.08459	335937	232.3	7.80382e+07	848.3	9.23869e+07	-1.43487e+07
							Nadia	41683.3	2.88524	120266	232.3	2.79379e+07	848.3	3.536e+07	-7.42209e+06
										841595		1.95503e+08		2.43255e+08	-4.77528e+07
										841.595		195.503		243.255	-47.7528
														-79.306

## Sheet: maize
		Maize
				Area (Hectare)	Production (Tonnes)	Yield (Tonnes/Hectare)					Price USD/ton	2015-16
		24 Parganas North		49	157.333	3.21165	168.5	26510.7						Cultivation cost (Rs./ Ha)	30252.7
		Cooch Behar		12751.7	82834.7	6.49599	168.5	1.39576e+07							65.68
		Darjeeling		53	165	3.12357	168.5	27802.5						Cost (USD/ha)	460.607
		Dinajpur Dakshin		0	0	0	168.5	0		Price USD/ton)	168.5
		Dinajpur Uttar		23428.3	143082	6.10766	168.5	2.41094e+07
		Jalpaiguri		650	3086.67	4.77713	168.5	520103
		Maldah		6321.33	15767.7	2.49502	168.5	2.65685e+06
		Murshidabad		4222.33	20349.3	4.81472	168.5	3.42886e+06
		Nadia		1677.67	4213.33	2.50819	168.5	709947
				49153.3	269656	5.48602	168.5	4.54371e+07
				49.1533	269.656			9.08742e+07
								90.8742
							wheat Area (Hectare)	maize yield	Production	Price of maize	Revenue	Production cost	Total cost	Margin
						24 Parganas North	7200.67	3.21165	23126	168.5	3.89673e+06	460.607	3.31668e+06	580054
						Cooch Behar	9925.33	6.49599	64474.9	168.5	1.0864e+07	460.607	4.57168e+06	6.29233e+06
						Darjeeling	2132	3.12357	6659.45	168.5	1.12212e+06	460.607	982015	140103
						Dinajpur Dakshin	13816	0	0	168.5	0	460.607	6.36375e+06	-6.36375e+06
						Dinajpur Uttar	40974.3	6.10766	250257	168.5	4.21684e+07	460.607	1.88731e+07	2.32953e+07
						Jalpaiguri	15525.3	4.77713	74166.5	168.5	1.24971e+07	460.607	7.15108e+06	5.34598e+06
						Maldah	46591	2.49502	116246	168.5	1.95874e+07	460.607	2.14601e+07	-1.87276e+06
						Murshidabad	108908	4.81472	524364	168.5	8.83553e+07	460.607	5.0164e+07	3.81913e+07
						Nadia	41683.3	2.50819	104550	168.5	1.76166e+07	460.607	1.91996e+07	-1.58301e+06
									1.16384e+06		1.96108e+08		1.32082e+08	6.40256e+07
									1163.84		196.108		132.082	64.0256	32.4724

## Sheet: lentils
		Area (Hectare)	Production (Tonnes)	Yield (Tonnes/Hectare)
	24 Parganas North	7658.67	6001.33	0.778761	532.9	3.19811e+06			Cultivation cost (Rs./ha)	27090.9				3400
	Cooch Behar	385	176	0.465373	532.9	93790.4				65.68				51.7661	0.517661	517.661
	Darjeeling	55.6667	46.3333	0.77916	532.9	24691			Cul cost (USD/ha)	412.468			price USD/ton	532.887
	Dinajpur Dakshin	187	147	0.732885	532.9	78336.3
	Dinajpur Uttar	483	307	0.568553	532.9	163600
	Jalpaiguri	1887.67	1179	0.622713	532.9	628289
	Maldah	4707.67	4227	0.887038	532.9	2.25257e+06
	Murshidabad	19140	15703.3	0.881002	532.9	8.36831e+06
	Nadia	27359.3	22778	0.849934	532.9	1.21384e+07
		61864	50565	0.817357	4796.1	2.69461e+07
		61.864	50.565			26.9461
					wheat Area (Hectare)	lentil yield	production	price	revenue	Cost	Production cost	margin
				24 Parganas North	7200.67	0.778761	5607.6	532.887	2.98821e+06	412.468	2.97004e+06	18171.5
				Cooch Behar	9925.33	0.465373	4618.98	532.887	2.46139e+06	412.468	4.09388e+06	-1.63249e+06
				Darjeeling	2132	0.77916	1661.17	532.887	885216	412.468	879381	5834.67
				Dinajpur Dakshin	13816	0.732885	10125.5	532.887	5.39577e+06	412.468	5.69865e+06	-302886
				Dinajpur Uttar	40974.3	0.568553	23296.1	532.887	1.24142e+07	412.468	1.69006e+07	-4.48642e+06
				Jalpaiguri	15525.3	0.622713	9667.83	532.887	5.15186e+06	412.468	6.4037e+06	-1.25184e+06
				Maldah	46591	0.887038	41328	532.887	2.20231e+07	412.468	1.92173e+07	2.80585e+06
				Murshidabad	108908	0.881002	95948.4	532.887	5.11297e+07	412.468	4.49212e+07	6.20849e+06
				Nadia	41683.3	0.849934	35428.1	532.887	1.88792e+07	412.468	1.7193e+07	1.68614e+06
							227682		1.21329e+08		1.18278e+08	3.05087e+06
							227.682		121.329		118.278	3.05087	-28.5023

## Sheet: gram
		Gram								Production cost Rs. ha			Price ton/Rs	3500
											21810.3					Price (ton/USD)
			Area (Hectare)	Production (Tonnes)	Yield (Tonnes/Hectare)					Exchange rate	65.68			53.2887	0.532887	532.887
		24 Parganas North	774.333	690.333	0.948313	839.1	579259				332.069
		Cooch Behar	0	0	0	839.1	0
		Darjeeling	0	0	0	839.1	0
		Dinajpur Dakshin	14	14	1.02924	839.1	11747.4
		Dinajpur Uttar	57.5	60.5	1.04258	839.1	50765.6
		Jalpaiguri	68.6667	71.6667	1.07242	839.1	60135.5
		Maldah	2887.67	3138.33	1.07446	839.1	2.63338e+06
		Murshidabad	6161.67	5812.67	0.97954	839.1	4.87741e+06
		Nadia	8301.33	7745.33	0.931961	839.1	6.49911e+06
			18265.2	17532.8	0.959905		1.47118e+07
			18.2652	17.5328			14.7118
					wheat Area (Hectare)	Yield	Production	price	revenue	Cost	Total cost	Margin
				24 Parganas North	7200.67	0.948313	6828.49	839.1	5.72978e+06	332.069	2.39112e+06	3.33866e+06
				Cooch Behar	9925.33	0	0	839.1	0	332.069	3.2959e+06	-3.2959e+06
				Darjeeling	2132	0	0	839.1	0	332.069	707972	-707972
				Dinajpur Dakshin	13816	1.02924	14220	839.1	1.1932e+07	332.069	4.58787e+06	7.34411e+06
				Dinajpur Uttar	40974.3	1.04258	42719.1	839.1	3.58456e+07	332.069	1.36063e+07	2.22393e+07
				Jalpaiguri	15525.3	1.07242	16649.7	839.1	1.39707e+07	332.069	5.15549e+06	8.81526e+06
				Maldah	46591	1.07446	50060	839.1	4.20054e+07	332.069	1.54714e+07	2.65339e+07
				Murshidabad	108908	0.97954	106680	839.1	8.95152e+07	332.069	3.61651e+07	5.33501e+07
				Nadia	41683.3	0.931961	38847.2	839.1	3.25967e+07	332.069	1.38418e+07	1.8755e+07
							276005		2.31595e+08		9.5223e+07	1.36372e+08
							276.005		231.595		95.223	136.372	104.819

## Sheet: urad
									Production cost/ha	14066.2
										65.68
				Area (Hectare)	Production (Tonnes)	Yield (Tonnes/Hectare)			Production cost USD/ha	214.162
			24 Parganas North	693.333	717.667	0.96715	708.283	508311
			Cooch Behar	2306.67	1833.67	0.795279	708.283	1.29875e+06
			Darjeeling	212.333	155	0.729177	708.283	109784
			Dinajpur Dakshin	0	0	0	708.283	0
			Dinajpur Uttar	487.333	315.667	0.62308	708.283	223581
			Jalpaiguri	379	405.333	1.12998	708.283	287091						USD/Quintal		Price of Urad/ton
			Maldah	0	0	0	708.283	0				Rs. /Quintal	4652	70.8283	0.708283	708.283
			Murshidabad	4680	4892	1.04566	708.283	3.46492e+06
			Nadia	572.333	471.667	0.823568	708.283	334073
				9331	8791	0.942128	708.283	6.22651e+06
				9.331	8.791			6.22651
								wheat Area (Hectare)	Urad yield	Production	Price	Revenue	Cost/ha	Total cost	Margin
							24 Parganas North	7200.67	0.96715	6964.13	708.283	4.93257e+06	214.2	1.54238e+06	3.39019e+06
							Cooch Behar	9925.33	0.795279	7893.41	708.283	5.59076e+06	214.2	2.12601e+06	3.46476e+06
							Darjeeling	2132	0.729177	1554.61	708.283	1.1011e+06	214.2	456674	644426
							Dinajpur Dakshin	13816	0	0	708.283	0	214.2	2.95939e+06	-2.95939e+06
							Dinajpur Uttar	40974.3	0.62308	25530.3	708.283	1.80826e+07	214.2	8.7767e+06	9.30595e+06
							Jalpaiguri	15525.3	1.12998	17543.4	708.283	1.24257e+07	214.2	3.32553e+06	9.10015e+06
							Maldah	46591	0	0	708.283	0	214.2	9.97979e+06	-9.97979e+06
							Murshidabad	108908	1.04566	113881	708.283	8.066e+07	214.2	2.33282e+07	5.73318e+07
							Nadia	41683.3	0.823568	34329	708.283	2.43147e+07	214.2	8928570	1.53861e+07
										207696		1.47107e+08		6.14232e+07	8.56842e+07
										207.696		147.107		61.4232	85.6842	54.131

## Sheet: khesari
										Price Rs./quintal	4000			=
		Area (Hectare)	Production (Tonnes)	Yield (Tonnes/Hectare)							60.9013		Production cost Rs./Ha	23364.3	Bajra in Uttar Pradesh
	24 Parganas North	497.333	492.667	1.0051	532.9	262542					0.609013			65.68	355.729	in USD/ha
	Cooch Behar	491.667	421	0.920699	532.9	224351				Price USD/ton	609.013
	Darjeeling	72	60	0.908208	532.9	31974
	Dinajpur Dakshin	82	56.5	0.707638	532.9	30108.8
	Dinajpur Uttar	91	73	0.802198	532.9	38901.7
	Jalpaiguri	662	584	0.877304	532.9	311214
	Maldah	3128.33	3385	1.1089	532.9	1.80387e+06
	Murshidabad	14133.3	11453.7	0.892386	532.9	6.10366e+06
	Nadia	1533	1265	0.841081	532.9	674118
		20690.7	17790.8	0.859848		9.48074e+06
		20.6907	17.7908			9.48074
					wheat Area (Hectare)	Khesari yield	Production	Price	Revenue	Production cost/ha		Margin
				24 Parganas North	7200.67	1.0051	7237.41	532.9	3.85682e+06	412.5	2970275	886541
				Cooch Behar	9925.33	0.920699	9138.25	532.9	4.86977e+06	412.5	4.0942e+06	775573
				Darjeeling	2132	0.908208	1936.3	532.9	1.03185e+06	412.5	879450	152404
				Dinajpur Dakshin	13816	0.707638	9776.72	532.9	5.21001e+06	412.5	5699100	-489085
				Dinajpur Uttar	40974.3	0.802198	32869.5	532.9	1.75162e+07	412.5	1.69019e+07	614255
				Jalpaiguri	15525.3	0.877304	13620.4	532.9	7.25833e+06	412.5	6404200	854133
				Maldah	46591	1.1089	51664.5	532.9	2.7532e+07	412.5	1.92188e+07	8.31324e+06
				Murshidabad	108908	0.892386	97188.3	532.9	5.17916e+07	412.5	4.49247e+07	6.86694e+06
				Nadia	41683.3	0.841081	35059.1	532.9	1.8683e+07	412.5	17194375	1.4886e+06
							258491		1.3775e+08		1.18287e+08	1.94626e+07
							258.491		137.75		118.287	19.4626	-12.0906

## Sheet: peasnbeans
											Production cost USD/ha	453.275
											Price USD/ton	433.467
		Area (Hectare)	Production (Tonnes)	Yield (Tonnes/Hectare)
	24 Parganas North	1165	1052	1.02974	433.5	456042
	Cooch Behar	0	0	0	433.5	0
	Darjeeling	268	256.333	1.03357	433.5	111120
	Dinajpur Dakshin	29	30.6667	1.03429	433.5	13294
	Dinajpur Uttar	194.667	187.667	1.03335	433.5	81353.5
	Jalpaiguri	364	329.667	1.03352	433.5	142910
	Maldah	567.667	582.667	1.05067	433.5	252586
	Murshidabad	2742.33	3312	1.39913	433.5	1435752
	Nadia	6000	6004.67	0.988761	433.5	2603023
		11330.7	11755.7	1.03751		5.09608e+06
		11.3307	11.7557			5.09608
						wheat Area (Hectare)	Yield peas and beans	production	Price	Revenue	Cost/ha	Total cost	Margin
					24 Parganas North	7200.67	1.02974	7414.81	433.5	3.21432e+06	483.3	3.48008e+06	-265764
					Cooch Behar	9925.33	0	0	433.5	0	483.3	4.79691e+06	-4.79691e+06
					Darjeeling	2132	1.03357	2203.57	433.5	955250	483.3	1.0304e+06	-75145.8
					Dinajpur Dakshin	13816	1.03429	14289.7	433.5	6.19459e+06	483.3	6.67727e+06	-482679
					Dinajpur Uttar	40974.3	1.03335	42340.7	433.5	1.83547e+07	483.3	1.98029e+07	-1.4482e+06
					Jalpaiguri	15525.3	1.03352	16045.8	433.5	6.95586e+06	483.3	7.50339e+06	-547537
					Maldah	46591	1.05067	48951.9	433.5	2.12207e+07	483.3	2.25174e+07	-1.29677e+06
					Murshidabad	108908	1.39913	152377	433.5	6.60556e+07	483.3	5.26354e+07	1.34202e+07
					Nadia	41683.3	0.988761	41214.9	433.5	1.78666e+07	483.3	20145555	-2.27891e+06
								324839		1.40818e+08		1.38589e+08	2.22828e+06
								324.839		140.818		138.589	2.22828	-29.3249

[truncated: 3 more sheets: rapseednmas, Linseed, Potato]
