# Supplementary material for: Averting wheat blast by implementing a ‘wheat holiday’: In search of alternative crops in West Bengal, India
Source: PLoS One. 2019 Feb 20;14(2):e0211410. doi: 10.1371/journal.pone.0211410 (PMC6382110; doi:10.1371/journal.pone.0211410)
Supplement: S7 File — Data on cost of cultivation and production & related data. (XLSX) [file pone.0211410.s007.xlsx]

## Sheet: Arhar
DIRECTORATE OF ECONOMICS & STATISTICS
ESTIMATES OF COST OF CULTIVATION/PRODUCTION & RELATED DATA
CROP: ARHAR		YEAR: 2015-16
Sl no	Items States		Andhra Pradesh	Gujarat	Karnataka	Madhya Pradesh	Maharashtra	Odisha	Uttar Pradesh
I-1.1	Cost of Cultivation (Rs./Hectare)	A1	21243.9	21742.7	20330.7	17031.4	40658	6585.08	15628.3
1.2		A2	21243.9	23733.7	20330.7	17031.4	40658	6585.08	16233.3
1.3		B1	24051	24806.8	21886.2	20215.6	48017.7	9029.01	21296.3
1.4		B2	40028.3	37465.2	32019.8	34382.3	69930.1	14862.9	43175.5
1.5		C1	29043.7	35307	28397.5	28290	64330.7	16991.6	30503.3
1.6		C2	45021	47965.3	38351.1	42456.7	86243.2	22825.5	52382.5
1.7		C2 Revised	45255.6	47965.3	39214.2	42999.8	86243.2	22878.8	53885.4
2.1	Cost of Production (Rs./Qtl)	A1	4942.64	2121.06	3822.23	2021	2798.18	1920.23	1623.31
2.2		A2	4942.64	2371.46	3822.23	2021	2798.18	1920.23	1690.29
2.3		B1	5341.49	2423.09	4089.37	2431.42	3320.51	2662.04	2252.91
2.4		B2	7920.35	3560.52	6021.77	4152.27	4778.4	4335.41	4423.62
2.5		C1	6360.01	3299.7	5255.07	3423.65	4526.01	5050.01	3220.83
2.6		C2	8938.88	4437.12	7187.47	5144.49	5983.9	6723.38	5391.53
2.7		C2 Revised	8980.69	4437.12	7319.08	5210.97	5983.9	6747.4	5546.84
2.8		C3	9878.76	4880.83	8050.98	5732.07	6582.29	7422.13	6101.52
3	Value of Main Product (Rs./Hectare)		52165.1	74953.1	43134.4	53909.2	128523	22677.1	57583
4	Value of By- Product (Rs./Hectare)		1092.68	1743.89	1322.82	2757.59	2925.81	658.39	9408.59
5	Material & Labour Input/Hectare of
5.1	Seed (Kg.)		11.06	10.89	12.99	26.69	22.59	20.25	18.27
5.2	Fertilizer (Kg. Nutrients)		68.99	78.95	67.81	28.8	87.75	0	0.89
5.3	Manure (Qtl.)		5.01	5.78	8.49	5.31	3.4	0	0
5.4	Human Labour* (Man Hrs.)		291.14	822.07	375.02	450.42	960.59	353.54	509.8
5.5	Animal Labour (Pair Hrs.)		41.64	27.29	58.64	53.13	72.51	65.51	15.03
6	Rate per Unit (Rs.)
6.1	Seed (Kg.)		120.64	75.76	95.33	106.8	100.14	68.52	121.22
6.2	Fertilizer (Kg. Nutrients)		29.73	26	36.5	37.56	44.9	0	16.99
6.3	Manure (Qtl.)		66.2	93.03	198.23	141.85	214.13	0	0
6.4	Human Labour (Man Hrs.)		41.01	20.8	34.26	25.99	27.47	26.23	27.8
6.5	Animal Labour (Pair Hrs.)		92.55	99.85	58.41	79.35	87.43	31.68	148.01
7	Implicit Rate (Rs./Qtl.)		9709.57	7509.16	8763.77	6954.24	8831.94	6959.02	7089.97
8.1	Number of Holdings in Sample		51	48	63	34	176	21	69
8.2	Number of Tehsils in Sample		13	15	17	13	35	5	16
9	Derived Yield (Qtl./Hectare)		4.91	10.55	5.19	7.84	14.08	3.29	8.33
10	*Break-Up Human Labour Hours:-
10.1	Family		125.4	415.67	181.86	317.37	536.22	303.86	348.2
10.2	Attached		14.42	0	0.24	7.86	23.9	0	1.53
10.3	Casual		151.32	406.4	192.92	125.19	400.47	49.68	160.07
10.4	Total		291.14	822.07	375.02	450.42	960.59	353.54	509.8
II	Item wise Breakup of Cost of Cultivation (Rs. per Hectare)
11	Operational Cost		25786.1	31925.5	26490.3	24012.8	55949	13772.2	23565.8
11.1.1	Human Labour	Family	4992.7	10500.2	6511.29	8074.42	16313.1	7962.58	9207.02
11.1.2	Attached		620	0	7.6	229.09	659.36	0	44.5
11.1.3	Casual		6328.2	6602.34	6328.67	3404.76	9411.88	1310.46	4921.93
11.1.4	Total		11940.9	17102.5	12847.6	11708.3	26384.3	9273.04	14173.5
11.2.1	Animal Labour	Hired	1283.38	351.75	1270.56	24.22	1626.94	49.79	0
11.2.2	Owned		2570.86	2372.63	2154.44	4191.57	4712.92	2025.56	2225.07
11.2.3	Total		3854.24	2724.38	3425	4215.79	6339.86	2075.35	2225.07
11.3.1	Machine Labour	Hired	3703.41	3795.65	3040.63	1358.1	7032.81	860.13	2767.5
11.3.2	Owned		71.4	940.81	7.64	275.7	362.77	0	709.59
11.3.3	Total		3774.81	4736.46	3048.27	1633.8	7395.58	860.13	3477.09
11.4	Seed		1334.74	825.35	1238.42	2850.13	2262.69	1387.61	2214.36
11.5.1	Fertilizer & Manure	Fertilizer	2051.08	2052.24	2475.23	1081.64	3939.93	0	15.18
11.5.2	Manure		331.96	537.72	1683.94	753.44	727.52	0	0
11.5.3	Total		2383.04	2589.96	4159.17	1835.08	4667.45	0	15.18
11.6	Insecticides		1630.21	1864.9	883.14	1067.76	5166.65	0	0
11.7	Irrigation Charges		158.26	1316.72	283.33	216.68	2384.52	0	1025.55
11.8	Miscellaneous		79.8	115.91	0	2.29	146.87	0	0
11.9	Interest on Working Capital		630.1	649.25	605.43	482.98	1201.09	176.05	435.12
12	Fixed Costs		19234.9	16039.9	12040.7	18443.9	30294.2	9053.28	28816.7
12.1	Rental Value of Owned Land		15977.3	10667.3	10133.5	14166.7	21912.5	5833.87	21274.3
12.2	Rent Paid For Leased-in-Land		0	1991.02	0	0	0	0	604.92
12.3	Land Revenue, Taxes, Cesses		0.12	53.66	17.18	7.09	43.44	15.87	21.54
12.4	Depreciation on Implements & Farm Building		450.36	263.73	334.46	1085.98	978.62	759.61	1248.01
12.5	Interest on Fixed Capital		2807.12	3064.14	1555.55	3184.15	7359.65	2443.93	5667.91
13	Total Cost [11+12]		45021	47965.3	38531.1	42456.7	86243.2	22825.5	52382.5

## Sheet: Bajra
DIRECTORATE OF ECONOMICS & STATISTICS
ESTIMATES OF COST OF CULTIVATION/PRODUCTION & RELATED DATA
CROP: Bajra		YEAR: 2015-16
Sl no	Items States		Gujarat	Haryana	Maharashtra	Rajasthan	Uttar Pradesh
I-1.1	Cost of Cultivation (Rs./Hectare)	A1	27798.8	14963.3	20841	7712.57	13383.9
1.2		A2	28362.5	14963.3	20841	7762.65	15425.8	23364.3	65.68
1.3		B1	29532.2	18244.9	25078.8	11211.6	15639.3		234.862
1.4		B2	39418.7	26327.3	29264.3	14355.1	27537.2
1.5		C1	38595.3	30838.5	37616.9	21280.7	23577.9
1.6		C2	48481.8	38920.9	41802.4	24424.2	35475.7
1.7		C2 Revised	48481.8	38920.9	41802.4	24424.2	35475.7
2.1	Cost of Production (Rs./Qtl)	A1	733.91	674.37	1352.52	517.53	425.76
2.2		A2	749.61	674.37	1352.52	521.07	497.53
2.3		B1	779.1	821.77	1624.39	741.64	500.42
2.4		B2	1030.97	1184.1	1895.76	956.08	878.28
2.5		C1	1018.24	1401.43	2431.18	1440.1	751.67
2.6		C2	1270.11	1763.76	2702.56	1654.55	1129.53
2.7		C2 Revised	1270.11	1763.76	2702.56	1720.49	1129.53
2.8		C3	1397.12	1940.14	2972.82	1892.54	1242.48
3	Value of Main Product (Rs./Hectare)		39250.4	20218.8	21339.3	9767.04	28698.2
4	Value of By- Product (Rs./Hectare)		20064.7	7026	3768.69	8889.9	7875.25
5	Material & Labour Input/Hectare of
5.1	Seed (Kg.)		7.53	4.42	4.18	5.84	5.44
5.2	Fertilizer (Kg. Nutrients)		139.67	76.98	67.98	19.9	49.93
5.3	Manure (Qtl.)		12.24	0	1.2	2.95	0
5.4	Human Labour* (Man Hrs.)		632.85	318.69	589.91	307.22	441.09
5.5	Animal Labour (Pair Hrs.)		7.52	0.77	35.13	0.35	0.9
6	Rate per Unit (Rs.)
6.1	Seed (Kg.)		258.4	206.47	238.85	129.01	203.71
6.2	Fertilizer (Kg. Nutrients)		23.75	21.38	21.96	19.34	15.84
6.3	Manure (Qtl.)		147.22	0	200	80.43	0
6.4	Human Labour (Man Hrs.)		27.58	51.91	29.72	40.68	31.02
6.5	Animal Labour (Pair Hrs.)		95.27	122.84	98.12	102.32	119.15
7	Implicit Rate (Rs./Qtl.)		1513.87	1218.39	1646.51	1228.74	1135.5
8.1	Number of Holdings in Sample		77	110	53	278.34	103
8.2	Number of Tehsils in Sample		21	17	17	34	18
9	Derived Yield (Qtl./Hectare)		25.3	16.37	13.17	7.58	24.61
10	*Break-Up Human Labour Hours:-
10.1	Family		325.77	238.73	411.27	251.72	249.6
10.2	Attached		3.37	1.13	4.63	0.77	0.09
10.3	Casual		303.71	78.83	174.01	54.73	191.4
10.4	Total		632.85	318.69	589.91	307.22	441.09
II	Item wise Breakup of Cost of Cultivation (Rs. per Hectare)
11	Operational Cost		36750.8	27035.6	32625.2	17250.1	20982.3
11.1.1	Human Labour	Family	9063.13	12593.6	12538.1	10069.1	7938.54		65.68	208.309
11.1.2	Attached		77.39	57.12	120.59	29.29	2.53
11.1.3	Casual		8312.73	3893.55	4873.65	2398.39	5740.64
11.1.4	Total		17453.2	16544.3	17532.3	12496.8	13681.7
11.2.1	Animal Labour	Hired	368.06	68.43	1062.63	0.62	0
11.2.2	Owned		348.22	26.09	2383.98	35.68	107.7
11.2.3	Total		716.28	94.52	3446.61	36.3	107.7
11.3.1	Machine Labour	Hired	3914.97	5133.29	5704.93	2337.83	3926.33
11.3.2	Owned		1035.57	765.38	538.29	432.76	185.92
11.3.3	Total		4950.54	5898.67	6243.22	2770.59	4112.25
11.4	Seed		1944.69	911.97	998.77	753.65	1108.14
11.5.1	Fertilizer & Manure	Fertilizer	3317.13	1646.12	1493.08	384.99	790.82
11.5.2	Manure		1801.51	0	239.19	237.42	0
11.5.3	Total		5118.64	1646.12	1732.27	622.41	790.82
11.6	Insecticides		18.15	16.59	0	64.44	0
11.7	Irrigation Charges		5710.2	1485.79	2057.22	288.3	786.41
11.8	Miscellaneous		0	0	6.06	0	0
11.9	Interest on Working Capital		839.03	437.64	608.7	217.61	395.27
12	Fixed Costs		11731	11885.3	9177.23	7174.08	14493.4
12.1	Rental Value of Owned Land		9322.8	8082.38	4185.5	3093.41	9856
12.2	Rent Paid For Leased-in-Land		563.71	0	0	50.08	2041.88
12.3	Land Revenue, Taxes, Cesses		2.13	0	23	6.15	4.68
12.4	Depreciation on Implements & Farm Building		108.98	521.3	730.89	525.45	335.43
12.5	Interest on Fixed Capital		1733.41	3281.64	4237.84	3498.99	2255.44
13	Total Cost [11+12]		48481.8	38920.9	41802.4	24424.2	35475.7

## Sheet: Cotton
DIRECTORATE OF ECONOMICS & STATISTICS
ESTIMATES OF COST OF CULTIVATION/PRODUCTION & RELATED DATA
CROP: Cotton		YEAR: 2015-16
Sl no	Items States		Andhra Pradesh	Gujarat	Haryana	Karnataka	Madhya Pradesh	Maharashtra	Odisha	Punjab	Rajasthan	Tamil Nadu
I-1.1	Cost of Cultivation (Rs./Hectare)	A1	45424.2	42678.5	26158.2	37918.7	42953.8	46865.9	26067.5	34378.4	25482.4	58190.8
1.2		A2	45462.5	44021.9	26158.2	37918.7	42953.8	46865.9	26067.5	37498.5	25879.1	58190.8
1.3		B1	48273.8	46772.3	34317.7	40853.6	47887.8	53736.7	27645.9	37020	29913.4	63034.4
1.4		B2	66335.8	60188.4	46015.3	54961.2	61969.4	65077.8	40471.4	49740.2	44480.7	77926.5
1.5		C1	55599.7	57832.2	51336.8	47612	67731.7	64520.6	49201.5	45570.1	53418.3	82862.1
1.6		C2	73661.7	71248.3	63034.3	61719.6	81813.3	75861.7	62026.9	58290.3	67985.6	97754.1
1.7		C2 Revised	73742.1	71248.3	63034.3	68728.3	81813.3	75861.7	62026.9	58290.3	70629	97754.1
2.1	Cost of Production (Rs./Qtl)	A1	3168.36	2316.06	2936.26	3042.5	2927.69	2846.59	2085.09	4405.63	1536.99	2346.41
2.2		A2	3173.34	2404.3	2936.26	3042.5	2927.69	2846.59	2085.09	4805.47	1569.12	2346.41
2.3		B1	3358.82	2533.82	3835.57	3272.7	3266.25	3268.65	2210.88	4744.15	1818.63	2546.17
2.4		B2	4530.11	3258.66	5138.41	4360.48	4221.24	3950.03	3232.77	6374.26	2582.79	3158.19
2.5		C1	3896.02	3114.94	5750.86	3807.6	4630.02	3922.09	3935.52	5839.86	3306.68	3334.13
2.6		C2	5067.31	3839.79	7053.7	4895.39	5585.01	4603.47	4957.41	7469.96	4070.84	3946.15
2.7		C2 Revised	5073.81	3839.79	7053.7	5450.43	5585.01	4603.47	4957.41	7469.96	4227.81	3946.15
2.8		C3	5581.19	4223.77	7759.07	5995.47	6143.51	5063.82	5453.15	8216.96	4650.59	4340.77
3	Value of Main Product (Rs./Hectare)		60079.8	78492	35646	58050.7	52394.1	67241.1	49890.5	29947.7	80515.7	101800
4	Value of By- Product (Rs./Hectare)		38.62	1355.21	2448.13	1418.64	3932.44	791.74	1411.4	3581.73	5890.71	416.33
5	Material & Labour Input/Hectare of
5.1	Seed (Kg.)		2.24	1.75	2.11	2.1	1.21	2.02	1.48	2.92	2.68	2.59
5.2	Fertilizer (Kg. Nutrients)		223.02	197.38	130.19	139.71	144.54	206.14	168.98	183.99	98.42	265.75
5.3	Manure (Qtl.)		12.42	25.3	0	11.74	24.84	12.66	15.81	6.45	22.5	54.23
5.4	Human Labour* (Man Hrs.)		640.01	971.24	473.49	825.11	864.55	957.23	1210.1	469.74	730.61	1126.88
5.5	Animal Labour (Pair Hrs.)		45.19	16.93	6.99	46.9	82.06	77.66	97.31	1.78	6.39	9
6	Rate per Unit (Rs.)
6.1	Seed (Kg.)		1872.14	1925.09	1999.23	1850.33	1999.2	1967.25	2088.02	1968.8	2130.13	1557.29
6.2	Fertilizer (Kg. Nutrients)		28.03	26.03	24.94	36.47	26.42	30.57	31.5	19.89	27.27	31.64
6.3	Manure (Qtl.)		49.02	105.98	0	132.27	188.45	181.8	93.57	16.18	95.26	56.67
6.4	Human Labour (Man Hrs.)		40.62	27.48	48.18	27.59	34.42	27.13	24.46	37.97	41.08	45.18
6.5	Animal Labour (Pair Hrs.)		150.02	102.01	129.92	71.06	93.66	87.93	35.4	122.9	90.1	116.03
7	Implicit Rate (Rs./Qtl.)		3933.66	4278.76	4180.75	4484.85	3755.61	4048.46	4098.88	4326.27	4485.12	3974.77
8.1	Number of Holdings in Sample		174	318	100	64	18	243	29	72	62	78
8.2	Number of Tehsils in Sample		25	46	17	19	4	38	6	9	12	17
9	Derived Yield (Qtl./Hectare)		14.52	18.24	8.39	12.29	13.63	16.29	12.17	6.97	15.71	24.68
10	*Break-Up Human Labour Hours:-
10.1	Family		182.9	393.14	348.41	244.08	564.97	350.69	801.86	196.97	578.37	417.97
10.2	Attached		11.51	7.74	10.29	0	23.09	23.94	0	41.78	39.06	0.17
10.3	Casual		445.6	570.36	114.79	581.03	276.49	582.6	408.24	230.99	113.18	708.74
10.4	Total		640.01	971.24	473.49	825.11	864.55	957.23	1210.1	469.74	730.61	1126.88
II	Item wise Breakup of Cost of Cultivation (Rs. per Hectare)
11	Operational Cost		52280	53472.9	42392.7	44417.5	61398.1	56863.5	46874.8	42691	48589.4	77233.6
11.1.1	Human Labour	Family	7325.88	11059.9	17019.1	6758.39	19843.9	10783.9	21555.5	8550.11	23504.9	19827.7
11.1.2	Attached		516.24	142.35	538.82	0	793.64	688.45	0	1691.73	1451.63	7.35
11.1.3	Casual		18158	15488.8	5256.79	16002.9	9121.26	14492.9	8045.56	7593.87	5059.29	31073.9
11.1.4	Total		26000.1	26691.1	22814.7	22761.3	29758.8	25965.2	29601.1	17835.7	30015.8	50908.9
11.2.1	Animal Labour	Hired	1938.91	572.84	28.63	1221.54	314.38	1431.74	143.04	0	102.63	110.5
11.2.2	Owned		4839.98	1154.14	878.92	2111.07	7371.16	5396.58	3302.02	218.68	473.07	933.29
11.2.3	Total		6778.89	1726.98	907.55	3332.61	7685.54	6828.32	3445.06	218.68	575.7	1043.79
11.3.1	Machine Labour	Hired	3919.02	4135.07	1633.27	3474.57	1887.33	3658.45	2171.57	1273.08	1866.24	4077.74
11.3.2	Owned		157.8	1626.29	2386.55	468.55	168.36	718.77	0	4358.16	981.72	50.9
11.3.3	Total		4076.82	5761.36	4019.82	3943.12	2055.69	4377.22	2171.57	5631.24	2847.96	4128.64
11.4	Seed		4193.44	3365.75	4221.4	3878.73	2424.44	3982.2	3096.56	5754.13	5713.21	4040.12
11.5.1	Fertilizer & Manure	Fertilizer	6251.83	5137.41	3246.86	5095.77	3818.47	6301.37	5322.8	3659.45	2683.66	8408.69
11.5.2	Manure		608.62	2681.63	0	1553.4	4681.87	2302.19	1479.86	104.43	2143.16	3073.33
11.5.3	Total		6860.45	7819.04	3246.86	6649.17	8500.34	8603.56	6802.66	3763.88	4826.82	11482
11.6	Insecticides		2806.99	3428.2	2763.31	2537.55	5943.6	2455.87	990.57	7696.37	1287.81	3118.13
11.7	Irrigation Charges		187.1	3367.76	3637.59	173.87	1518.99	2801.58	0	610.75	2549.4	622.33
11.8	Miscellaneous		13.95	27.45	12.56	0	2251.41	453.18	0	145.7	12.6	150.03
11.9	Interest on Working Capital		1362.25	1285.24	768.9	1141.19	1259.22	1396.35	767.25	1034.57	760.14	1739.57
12	Fixed Costs		21381.8	17775.5	20641.7	17302.1	20415.3	18998.2	15152.2	15599.2	19396.2	20520.6
12.1	Rental Value of Owned Land		18023.7	12072.8	11697.6	14107.6	14081.6	11341.1	12825.5	9600.14	14170.6	14892
12.2	Rent Paid For Leased-in-Land		38.33	1343.35	0	0	0	0	0	3120.04	396.72	0
12.3	Land Revenue, Taxes, Cesses		0.05	15.52	0	7.78	2.58	30.43	17.24	0	7.41	7.09
12.4	Depreciation on Implements & Farm Building		470.04	250.01	784.58	251.73	1397.03	755.9	731.03	237.51	390.4	777.85
12.5	Interest on Fixed Capital		2849.62	4093.77	8159.56	2934.96	4934.05	6870.78	1578.42	2641.54	4431.04	4843.58
13	Total Cost [11+12]		73661.7	71248.3	63034.4	61719.6	81813.3	75861.7	62026.9	58290.3	67985.6	97754.1

## Sheet: Groundnut
DIRECTORATE OF ECONOMICS & STATISTICS
ESTIMATES OF COST OF CULTIVATION/PRODUCTION & RELATED DATA
CROP: Groundnut		YEAR: 2015-16
Sl no	Items States		Andhra Pradesh	Gujarat	Karnataka	Maharashtra	Odisha	Rajasthan	Tamil Nadu
I-1.1	Cost of Cultivation (Rs./Hectare)	A1	35537.8	46371	33708.7	56755.4	23950.2	30785.1	47089.2
1.2		A2	36333.4	47831.9	33708.7	56755.4	23950.2	30785.1	47144.4
1.3		B1	37646.6	49423.7	36026.5	60543.3	26150.5	35661.3	51364.4
1.4		B2	55569	64725.1	44170.1	70517.9	37880	54877.2	66553.6
1.5		C1	44249	59965.3	43371.8	74918.6	41835.3	43620.5	62371.6
1.6		C2	62171.4	75266.8	51515.4	84893.2	53564.8	62836.4	77560.8
1.7		C2 Revised	62171.4	75266.8	52602.5	84893.2	53709.3	63294.8	77560.8
2.1	Cost of Production (Rs./Qtl)	A1	2330.6	2039.15	3879.56	4919.7	2649.92	1115.23	2371.52
2.2		A2	2375.35	2109.57	3879.56	4919.7	2649.92	1115.23	2375.14
2.3		B1	2513.71	2177.11	4148.27	5212.19	2892.6	1297.17	2584.49
2.4		B2	3640.78	2827.78	5083.76	6017.48	4169.93	1991.46	3419.9
2.5		C1	2930.93	2638.27	4916.09	6438.29	4640.69	1622.86	3168.25
2.6		C2	4058	3288.94	5851.58	7243.58	5918.02	2316.16	4003.67
2.7		C2 Revised	4058	3288.94	5978.36	7243.58	5930.81	2332.75	4003.67
2.8		C3	4463.8	3617.83	6576.2	7967.94	6523.89	2566.02	4404.04
3	Value of Main Product (Rs./Hectare)		59516.6	75831.3	33099.8	56684.1	45928.8	104689	67458.4
4	Value of By- Product (Rs./Hectare)		5668.62	17840	3282.14	3151.68	989.31	10583.1	4045.9
5	Material & Labour Input/Hectare of
5.1	Seed (Kg.)		155.42	139.39	102.95	72	141.11	121.36	112.91
5.2	Fertilizer (Kg. Nutrients)		129.79	74.59	85.37	57.06	58.66	65.75	117.44
5.3	Manure (Qtl.)		13.63	36.31	6.64	100.44	1.65	7.18	40.76
5.4	Human Labour* (Man Hrs.)		484.88	655.4	549.49	1015.63	791.68	297.85	715.32
5.5	Animal Labour (Pair Hrs.)		20.32	35.31	68.55	28.44	90.32	1.93	11.02
6	Rate per Unit (Rs.)
6.1	Seed (Kg.)		69.32	77.02	77.39	105.36	60.21	77.73	76.96
6.2	Fertilizer (Kg. Nutrients)		34.98	36.39	37.81	38.95	36.86	26.23	33.6
6.3	Manure (Qtl.)		125.33	111.88	191.42	150.56	106.68	95.18	129.96
6.4	Human Labour (Man Hrs.)		33.64	32.19	34.1	27.24	29.21	39.59	41.16
6.5	Animal Labour (Pair Hrs.)		69.88	99.13	71.86	102.11	29.72	97.98	73.28
7	Implicit Rate (Rs./Qtl.)		4188.71	3984.53	4438.42	3758.8	5205.87	4140.82	3646.69
8.1	Number of Holdings in Sample		33	143	51	41	53	80	70
8.2	Number of Tehsils in Sample		7	28	18	14	11	22	24
9	Derived Yield (Qtl./Hectare)		14.03	18.53	7.99	11.1	8.86	24.58	18.32
10	*Break-Up Human Labour Hours:-
10.1	Family		193.26	323.35	206.81	485.75	531.18	201.96	150.98
10.2	Attached		0	0.64	0	11.71	23.97	49.86	0.21
10.3	Casual		291.62	331.41	342.68	518.17	236.53	46.03	464.13
10.4	Total		484.88	655.4	549.49	1015.63	791.68	297.85	715.32
II	Item wise Breakup of Cost of Cultivation (Rs. per Hectare)
11	Operational Cost		41908.8	56707.4	40614.4	70721.4	39125.2	38442.2	57624.9
11.1.1	Human Labour	Family	6602.38	10541.7	7345.34	14375.3	15684.8	7959.2	11007.2
11.1.2	Attached		0	22.01	0	288.98	485.8	1938.64	11.4
11.1.3	Casual		9709.94	10531.5	11393.2	13006.5	6952.43	1893.01	18422.3
11.1.4	Total		16312.3	21095.2	18738.5	27670.8	23123	11790.9	29440.9
11.2.1	Animal Labour	Hired	640.22	649.44	2904.28	548.79	695.5	39.63	604.3
11.2.2	Owned		779.49	2851.15	2021.46	2355.57	1989.07	149.03	203.33
11.2.3	Total		1419.71	3500.59	4925.74	2904.36	2684.57	188.66	807.63
11.3.1	Machine Labour	Hired	3954.58	4969.15	2590.17	9207.67	1575.47	5822.74	4084.73
11.3.2	Owned		134.93	1723.19	137.04	2284.65	73.66	769.9	79.93
11.3.3	Total		4089.51	6692.34	2727.21	11492.3	1649.13	6592.64	4164.66
11.4	Seed		10773.8	10735.2	7966.82	7585.39	8496.94	9432.68	8690
11.5.1	Fertilizer & Manure	Fertilizer	4539.81	2759.52	3227.44	2222.25	2162.33	1724.48	3945.45
11.5.2	Manure		1708.57	4062.52	1271.14	15121.9	175.67	682.96	5297.48
11.5.3	Total		6248.38	6822.04	4498.58	17344.1	2338	2407.44	9242.93
11.6	Insecticides		1019.07	3574.82	240.45	458.33	0	2609.97	6644.31
11.7	Irrigation Charges		812.5	2807.99	508.97	1558.68	123.16	4496.18	3201.82
11.8	Miscellaneous		163.59	80.26	0	0	0	0	0
11.9	Interest on Working Capital		1069.89	1398.96	1008.15	1707.46	710.31	923.73	1412.66
12	Fixed Costs		20262.6	18559.3	10901	14171.8	14439.7	24394.2	19935.9
12.1	Rental Value of Owned Land		17126.8	13840.5	8143.57	9974.62	11729.5	19215.9	15134.1
12.2	Rent Paid For Leased-in-Land		795.68	1460.93	0	0	0	0	55.2
12.3	Land Revenue, Taxes, Cesses		0	7.71	16.53	22.09	17.22	8.99	8.36
12.4	Depreciation on Implements & Farm Building		231.34	197.52	423.1	387.2	492.66	293.15	463.05
12.5	Interest on Fixed Capital		2108.81	3052.66	2317.79	3787.9	2200.28	4876.2	4275.22
13	Total Cost [11+12]		62171.4	75266.8	51515.4	84893.2	53564.9	62836.4	77560.8

## Sheet: Jowar
DIRECTORATE OF ECONOMICS & STATISTICS
ESTIMATES OF COST OF CULTIVATION/PRODUCTION & RELATED DATA
CROP: Jowar		YEAR: 2015-16
Sl no	Items States		Andhra Pradesh	Karnataka	Madhya Pradesh	Maharashtra	Rajasthan	Tamil Nadu
I-1.1	Cost of Cultivation (Rs./Hectare)	A1	17484	12455.6	12875.5	17787.2	10047.6	15509.1
1.2		A2	17484	12455.6	12875.5	17787.2	10047.6	15509.1
1.3		B1	19860.8	14203.4	17057.9	22405.4	12709.7	19143.6
1.4		B2	32098.1	18914.8	26440.5	26496.3	16359	27780.5
1.5		C1	23048.4	17274.5	24151.9	28793.9	21894.5	25266.5
1.6		C2	35285.7	21986	33534.5	32884.8	25543.7	33903.4
1.7		C2 Revised	35779.8	24662.2	33818.7	32884.8	25543.7	33903.4
2.1	Cost of Production (Rs./Qtl)	A1	768	1457.69	372.1	1290.53	800.92	931.51
2.2		A2	768	1457.69	372.1	1290.53	800.92	931.51
2.3		B1	865.98	1681.91	492.97	1630.47	1015.57	1106.93
2.4		B2	1410.7	2259.07	764.13	1921.54	1292.93	1639.82
2.5		C1	1012.11	2051.25	697.99	2092.7	1723.34	1392.23
2.6		C2	1556.83	2628.41	969.15	2383.76	2000.7	1925.12
2.7		C2 Revised	1578.83	2946.75	977.43	2383.76	2000.7	1925.12
2.8		C3	1736.71	3241.43	1075.17	2622.14	2200.77	2117.63
3	Value of Main Product (Rs./Hectare)		35181.5	14179.4	23212.6	14300.5	8431.05	17389.2
4	Value of By- Product (Rs./Hectare)		5609.48	5719.49	14317.8	10240	13460.2	16596.6
5	Material & Labour Input/Hectare of
5.1	Seed (Kg.)		11.84	9.57	11.23	10.77	26.66	23.33
5.2	Fertilizer (Kg. Nutrients)		59.83	33.87	69.28	54.72	21.15	58.97
5.3	Manure (Qtl.)		3.99	0.23	3.38	0.5	1.4	0
5.4	Human Labour* (Man Hrs.)		190.39	302.23	305.27	415.23	306.72	335.76
5.5	Animal Labour (Pair Hrs.)		16.12	35.22	0.53	35.46	1.77	0
6	Rate per Unit (Rs.)
6.1	Seed (Kg.)		64.7	47.26	121.23	48.1	50.39	42.44
6.2	Fertilizer (Kg. Nutrients)		35.85	37.84	23.51	32.29	35.25	18.34
6.3	Manure (Qtl.)		144.03	200	150	155.99	50	0
6.4	Human Labour (Man Hrs.)		35.81	27.22	37.06	30.65	40.43	43.28
6.5	Animal Labour (Pair Hrs.)		81.08	79.65	31.25	100.11	98.76	0
7	Implicit Rate (Rs./Qtl.)		1590.89	2423.8	1093.34	1684.15	1499.3	2083.6
8.1	Number of Holdings in Sample		26	105	14	120	50	11
8.2	Number of Tehsils in Sample		7	30	2	31	9	7
9	Derived Yield (Qtl./Hectare)		19.65	5.98	21.4	8	4.93	8.96
10	*Break-Up Human Labour Hours:-
10.1	Family		95.86	111.73	194.21	204.16	226.79	123.33
10.2	Attached		0	0.38	0	11.01	0	0.81
10.3	Casual		94.53	190.12	111.06	200.06	79.93	211.63
10.4	Total		190.39	302.23	305.27	415.23	306.72	335.77
II	Item wise Breakup of Cost of Cultivation (Rs. per Hectare)
11	Operational Cost		19908.8	15276.9	19685.8	23499.3	18784.2	21212.5
11.1.1	Human Labour	Family	3187.54	3071.16	7094.06	6388.52	9184.75	6122.91
11.1.2	Attached		0	12.29	0	344.52	0	38.75
11.1.3	Casual		3631.23	5144.77	4218.96	5994.38	3215.14	8369.75
11.1.4	Total		6818.77	8228.22	11313	12727.4	12399.9	14531.4
11.2.1	Animal Labour	Hired	470.47	1165.51	16.57	1671.52	108.15	0
11.2.2	Owned		836.4	1639.98	0	1878.01	66.69	0
11.2.3	Total		1306.87	2805.49	16.57	3549.53	174.84	0
11.3.1	Machine Labour	Hired	6506.64	1890.59	3276.24	3227.21	3081.27	2798.89
11.3.2	Owned		78.68	121.11	174.8	442.31	530.28	24.14
11.3.3	Total		6585.32	2011.7	3451.04	3669.52	3611.55	2823.03
11.4	Seed		765.92	452.26	1360.99	518.22	1343.44	990.2
11.5.1	Fertilizer & Manure	Fertilizer	2144.96	1281.68	1628.91	1766.86	745.61	1081.61
11.5.2	Manure		574.21	45.97	507.17	77.83	69.97	0
11.5.3	Total		2719.17	1327.65	2136.08	1844.69	815.58	1081.61
11.6	Insecticides		1149.88	0	0	1.92	0	23.99
11.7	Irrigation Charges		56.16	81.66	928.59	641.79	147.97	1305
11.8	Miscellaneous		0	0	97.96	27.68	0	0
11.9	Interest on Working Capital		506.7	369.87	381.57	518.51	290.89	457.26
12	Fixed Costs		15376.9	6709.14	13848.7	9385.55	6759.58	12690.9
12.1	Rental Value of Owned Land		12237.3	4711.45	9382.58	4090.88	3649.27	8636.83
12.2	Rent Paid For Leased-in-Land		0	0	0	0	0	0
12.3	Land Revenue, Taxes, Cesses		0.47	12.54	3.35	22.97	9.08	17.78
12.4	Depreciation on Implements & Farm Building		762.26	237.35	280.37	653.52	439.15	401.75
12.5	Interest on Fixed Capital		2376.87	1747.8	4182.4	4618.18	2662.08	3634.52
13	Total Cost [11+12]		35285.7	21986	33534.5	32884.8	25543.7	33903.4

## Sheet: Maize
DIRECTORATE OF ECONOMICS & STATISTICS
ESTIMATES OF COST OF CULTIVATION/PRODUCTION & RELATED DATA
CROP: Maize		YEAR: 2015-16
Sl no	Items States		Andhra Pradesh	Bihar	Gujarat	Himachal Pradesh	Jharkhand	Karnataka	Madhya Pradesh	Maharashtra	Odisha	Punjab	Rajasthan	Tamil Nadu	Uttar Pradesh
I-1.1	Cost of Cultivation (Rs./Hectare)	A1	35844.3	21696.9	24636.9	11535	20726	30064.4	19484.8	45671.7	22619.3	28881.8	14863.2	47906.2	16445.4
1.2		A2	35844.3	21696.9	24642.8	11554.3	20726	30064.4	19484.8	45671.7	22619.3	31428.7	14902.1	48594.7	16574.3
1.3		B1	38779.5	23522.4	26631.7	15004	22622.7	32394.2	20848.9	51353.1	24360.3	32005	19822.1	55533.2	18351.6
1.4		B2	62424.2	34389.7	31167.5	20975.3	31471.4	43834	28217.3	61173.4	35484.5	45551.6	25748.8	72554.1	27623.6
1.5		C1	45960.6	32078.1	38440.3	30770.5	31357.1	37599.6	28874	62526.8	41995.1	40332.3	41462.7	72403.5	30330.5
1.6		C2	69605.2	42945.4	42976.1	36741.9	40205.8	49039.4	36242.4	72347.1	53119.3	53878.8	47389.3	89424.4	39602.5
1.7		C2 Revised	65653.6	42945.4	43060.4	36741.9	40205.8	52359.3	36640.3	72347.1	53119.3	53878.8	47389.3	89424.4	39602.5
2.1	Cost of Production (Rs./Qtl)	A1	657.17	583.07	1385.61	621.52	523.2	871.35	918.07	944.2	581.37	742.71	628.94	770.2	582.26
2.2		A2	657.17	583.07	1385.95	622.44	523.2	871.35	918.07	944.2	581.37	811	630.89	781.67	586.35
2.3		B1	717.15	635.44	1490.65	809.32	571.22	937.55	988.18	1062.05	627.06	825.26	845.48	892.07	658.35
2.4		B2	1141.1	931.4	1733.18	1122.2	796.2	1254.89	1278.86	1266.98	915.28	1177.42	1087.14	1164.49	998.72
2.5		C1	851.33	868.8	2150.69	1643.96	797.05	1082.23	1447.44	1297.71	1072.71	1038.28	1855.75	1158.88	1115.03
2.6		C2	1275.29	1164.76	2393.22	1956.84	1022.03	1399.57	1738.12	1502.64	1360.93	1390.44	2097.41	1431.3	1455.4
2.7		C2 Revised	1276.19	1164.76	2397.7	1956.84	1022.03	1494.33	1757.49	1502.64	1360.93	1390.44	2097.41	1431.3	1455.4
2.8		C3	1403.81	1281.24	2637.47	2152.52	1124.23	1643.77	1933.24	1652.9	1497.02	1529.48	2307.15	1574.43	1600.94
3	Value of Main Product (Rs./Hectare)		74210.6	40350.4	20296.6	18159.5	41858.7	48899.4	25359.2	52668.7	43305.5	45312	27600.4	83779	29324.8
4	Value of By- Product (Rs./Hectare)		4604.9	5321.7	6925.95	6633.83	5960.14	3911.56	4114.27	6241.17	1191.19	4270.71	7728.21	3855.9	5305.65
5	Material & Labour Input/Hectare of
5.1	Seed (Kg.)		21.26	20.22	28.69	33.24	23.97	19.55	20.12	19.75	19.2	23.49	31.57	20.43	20.25
5.2	Fertilizer (Kg. Nutrients)		272.66	133.29	96.85	48.99	97.4	182.06	82.69	263.43	138.61	211.84	116.62	218.63	94.08
5.3	Manure (Qtl.)		6.77	14.74	21.77	42.77	0	0.78	10.32	3.05	16.27	127.63	1.99	43.55	3.8
5.4	Human Labour* (Man Hrs.)		475.22	520.95	753.34	353.47	591.03	517.04	431.81	678.25	753.2	372.92	618.39	724.1	623.75
5.5	Animal Labour (Pair Hrs.)		38.43	0	50.64	41.48	32.46	42.05	41.07	40.74	123.92	3.16	35.4	1.04	8.8
6	Rate per Unit (Rs.)
6.1	Seed (Kg.)		206.4	108.58	65.34	38.99	235.18	157.14	137.11	226.87	192.59	170.95	59.95	226.96	118.56
6.2	Fertilizer (Kg. Nutrients)		26.31	29.98	24.43	16.55	26.01	29.79	22.85	28.95	29.07	21.26	20.54	29.98	20.29
6.3	Manure (Qtl.)		52.15	58.2	55.88	82.4	0	107.06	197.28	200.95	118.51	17.38	125	128.89	98.4
6.4	Human Labour (Man Hrs.)		38.73	25.76	26.27	46.26	24.32	29.66	28.57	32.78	30.44	42.69	37.43	44.69	24.92
6.5	Animal Labour (Pair Hrs.)		101.09	0	84.69	42.69	74.65	82.46	69.51	223.36	31.76	106.85	68.27	81.97	125.34
7	Implicit Rate (Rs./Qtl.)		1441.45	1202.66	1439.76	1287.36	1205.55	1391.08	1193.19	1114.39	1146.36	1322.02	1445.58	1355.16	1258.98
8.1	Number of Holdings in Sample		63	105	47	290	12	75	38	41	23	27	66	85	60
8.2	Number of Tehsils in Sample		17	16	8	30	3	23	12	14	5	7	12	19	16
9	Derived Yield (Qtl./Hectare)		51.28	32.56	13.28	13.67	34.09	32.42	17.74	43	37.94	35.46	17.14	59.84	22.93
10	*Break-Up Human Labour Hours:-
10.1	Family		188.28	331.32	450.84	339.11	318.44	170.01	284.48	309.12	576.23	188.89	574.16	357.54	469.38
10.2	Attached		16.98	1.9	0	3.43	26.6	0	9.98	31.18	0.55	9.63	0.12	1.76	0
10.3	Casual		269.96	187.73	302.5	10.93	245.99	347.03	137.35	337.95	176.42	174.4	44.11	364.8	154.37
10.4	Total		475.22	520.95	753.34	353.47	591.03	517.04	431.81	678.25	753.2	372.92	618.39	724.1	623.75
II	Item wise Breakup of Cost of Cultivation (Rs. per Hectare)			204.331
11	Operational Cost		42634.5	29563.3	36171.7	26759.1	28803.5	35085	27044.4	56378.1	39671.5	36739	35922.6	64263.4	27848.5		65.68
11.1.1	Human Labour	Family	7181.06	8555.74	11808.6	15766.5	8734.44	5205.4	8025.12	11173.8	17634.8	8327.29	21640.6	16870.3	11978.9	130.264
11.1.2	Attached		741.07	43.08	0	161.47	521.58	0	260.04	1034.09	24.92	454.42	4.48	75.39	0
11.1.3	Casual		10482.2	4821.62	7980.12	424.42	5118.18	10129.5	4050.99	10024.9	5269.64	7136.67	1502.2	15412.5	3563.46
11.1.4	Total		18404.3	13420.4	19788.7	16352.4	14374.2	15334.9	12336.1	22232.8	22929.4	15918.4	23147.3	32358.2	15542.4
11.2.1	Animal Labour	Hired	1102.69	0	1273.33	451.94	0	2339.74	421.7	504.85	355.21	271.95	855.97	0	227.4
11.2.2	Owned		2782.74	0	3014.86	1318.9	2423.2	1128.1	2432.92	8594.79	3580.63	65.22	1560.68	85.29	875.37
11.2.3	Total		3885.43	0	4288.19	1770.84	2423.2	3467.84	2854.62	9099.64	3935.84	337.17	2416.65	85.29	1102.77
11.3.1	Machine Labour	Hired	5783.81	3848.41	3084.64	2294.42	388.64	5664.65	3990.82	4969.94	1993.09	4859.32	4213.86	8636.93	3928.44
11.3.2	Owned		179.84	9.26	305.71	158.26	1280.56	488.05	221.11	1198.06	0	1769.84	116.58	126.19	73.89
11.3.3	Total		5963.65	3857.67	3390.35	2452.68	1669.2	6152.7	4211.93	6168	1993.09	6629.16	4330.44	8763.12	4002.33
11.4	Seed		4387.04	2195.27	1874.6	1296.17	5636.98	3072.17	2757.91	4479.76	3696.9	4014.98	1892.38	4636.57	2400.47
11.5.1	Fertilizer & Manure	Fertilizer	7174.5	3996.15	2366.1	810.94	2533.32	5423.44	1889.7	7626.07	4030.16	4503.04	2395.36	6555.19	1908.41
11.5.2	Manure		353.13	857.68	1216.37	3524.52	0	83.4	2035.45	612.31	1928.29	2218.84	248.68	5612.64	373.55
11.5.3	Total		7527.63	4853.83	3582.47	4335.46	2533.32	5506.84	3925.15	8238.38	5958.45	6721.88	2644.04	12167.8	2281.96
11.6	Insecticides		789.05	0	108.1	218.36	0	48.32	145.62	294.83	307.98	1449.13	0	734.34	74.22
11.7	Irrigation Charges		574.75	4599.51	2401.02	0	1558.41	596.79	194.07	4494.85	182.07	807.32	1059.06	4044.56	1963.44
11.8	Miscellaneous		28.22	0	0	0	0	0	42.6	0	0	0	0	37.36	0
11.9	Interest on Working Capital		1074.35	636.59	738.27	333.11	608.15	905.44	576.34	1369.83	667.78	860.96	432.79	1436.16	480.9
12	Fixed Costs		26970.7	13382.1	6804.34	9982.8	11402.4	13954.5	9198.02	15969	13447.8	17139.9	11466.7	25161	11754
12.1	Rental Value of Owned Land		23644.6	10867.3	4529.86	5952.06	8848.72	11439.9	7368.36	9820.27	11124.2	10999.7	5887.83	16332.4	9143.17
12.2	Rent Paid For Leased-in-Land		0	0	5.9	19.24	0	0	0	0	0	2546.85	38.86	688.48	128.84
12.3	Land Revenue, Taxes, Cesses		1.06	50.84	5.82	6.3	42.08	10.45	2.69	27.75	24.34	0	10.36	8.32	4.14
12.4	Depreciation on Implements & Farm Building		389.82	638.54	267.95	536.23	614.88	174.38	462.84	439.64	558.33	470.13	570.84	504.77	571.72
12.5	Interest on Fixed Capital		2935.22	1825.42	1994.81	3468.97	1896.68	2329.75	1364.13	5681.38	1740.99	3123.15	4958.84	7626.97	1906.15
13	Total Cost [11+12]		69605.2	42945.5	42976.1	36741.9	40205.8	49039.4	36242.4	72347.1	53119.3	53878.8	47389.4	89424.4	39602.5

## Sheet: Moong
DIRECTORATE OF ECONOMICS & STATISTICS
ESTIMATES OF COST OF CULTIVATION/PRODUCTION & RELATED DATA
CROP: Moong		YEAR: 2015-16
Sl no	Items States		Andhra Pradesh	Gujarat	Karnataka	Maharashtra	Odisha	Rajasthan
I-1.1	Cost of Cultivation (Rs./Hectare)	A1	18022.9	16268.1	11846.8	20268.4	6145.89	8284.03
1.2		A2	18022.9	16559	11846.8	20268.4	6191.24	8284.03
1.3		B1	18240.1	17046.2	13710.9	24207.9	7271.55	10683.6
1.4		B2	25871.9	24793.6	18883.1	28301.1	12018.9	16113.9
1.5		C1	20454.7	22705.2	15964.8	31463.7	15070.8	19180.2
1.6		C2	28086.5	30452.6	21137.1	35556.8	19818.2	24610.6
1.7		C2 Revised	28384.6	30452.6	23270.3	35556.8	19858.8	25020.8
2.1	Cost of Production (Rs./Qtl)	A1	6380.77	2583.17	3734.91	6304.02	2341.96	1907.97
2.2		A2	6380.77	2616.28	3734.91	6304.02	2357.08	1907.97
2.3		B1	6434.61	2727.17	4214.45	7616.11	2768.95	2480.08
2.4		B2	8437.16	3872.26	5847	8828.03	4401.01	3695.34
2.5		C1	6880.8	3629.2	4977.5	10121	5556.73	4401.85
2.6		C2	8883.35	4774.29	6610.05	11333	7188.79	5617.11
2.7		C2 Revised	8980.8	4774.29	7280.29	11333	7207.11	5705.79
2.8		C3	9878.88	5251.72	8008.32	12466.3	7927.82	6276.37
3	Value of Main Product (Rs./Hectare)		25218.7	43653.6	21355.2	24324.9	18226.3	29745.4
4	Value of By- Product (Rs./Hectare)		220.71	2843.47	504.28	229.01	727.69	2830.31
5	Material & Labour Input/Hectare of
5.1	Seed (Kg.)		24.67	13.94	10.65	14.75	24.98	14.19
5.2	Fertilizer (Kg. Nutrients)		56.62	26.74	26.23	49.43	0.09	5.62
5.3	Manure (Qtl.)		0	1.54	0	1.03	0	2.99
5.4	Human Labour* (Man Hrs.)		202.39	460.25	250.94	485.33	283.63	265.65
5.5	Animal Labour (Pair Hrs.)		22.28	7.05	23.31	35.69	47.09	1.24
6	Rate per Unit (Rs.)
6.1	Seed (Kg.)		96.58	144.52	116.45	145.45	68.24	110.87
6.2	Fertilizer (Kg. Nutrients)		38.2	28.53	39.68	39.25	40.63	38.32
6.3	Manure (Qtl.)		0	132.95	0	200	0	107.52
6.4	Human Labour (Man Hrs.)		37.64	24.96	27.58	27.7	29.9	40.88
6.5	Animal Labour (Pair Hrs.)		87.98	123.21	82.74	100.73	32.65	109.27
7	Implicit Rate (Rs./Qtl.)		6474.18	6669.43	6904.62	7357.08	6451.08	7240.66
8.1	Number of Holdings in Sample		30	63	32	59	238	109
8.2	Number of Tehsils in Sample		5	28	9	21	32	22
9	Derived Yield (Qtl./Hectare)		3.14	5.99	3.12	3.11	2.65	3.99
10	*Break-Up Human Labour Hours:-
10.1	Family		64.06	216.42	82.81	215.91	261.01	209.93
10.2	Attached		0.9	0.6	1.13	6.01	0.27	0
10.3	Casual		137.43	243.23	167	263.41	22.35	55.72
10.4	Total		202.39	460.25	250.94	485.33	283.63	265.65
II	Item wise Breakup of Cost of Cultivation (Rs. per Hectare)
11	Operational Cost		20138.3	21791.6	13976.6	26897.2	13499.5	16451.7
11.1.1	Human Labour	Family	2214.59	5659.03	2253.95	7255.79	7799.29	8496.64
11.1.2	Attached		28.38	20.61	36.21	192.41	8.92	0
11.1.3	Casual		5374.33	5807.24	4630.52	5996.04	671.47	2364.09
11.1.4	Total		7617.3	11486.9	6920.68	13444.2	8479.68	10860.7
11.2.1	Animal Labour	Hired	1673.55	608.36	202.11	721.2	179.61	0
11.2.2	Owned		286.68	260.47	1726.62	2874.02	1358.09	135.19
11.2.3	Total		1960.23	868.83	1928.73	3595.22	1537.7	135.19
11.3.1	Machine Labour	Hired	4154.2	3699.4	1862.56	4107.87	1513.19	2308.74
11.3.2	Owned		0	775.31	538.3	233.09	8.98	625.52
11.3.3	Total		4154.2	4474.71	2400.86	4340.96	1522.17	2934.26
11.4	Seed		2382.44	2014.75	1240.69	2146.06	1704.76	1573.47
11.5.1	Fertilizer & Manure	Fertilizer	2162.8	762.67	1040.65	1940.5	3.62	215.35
11.5.2	Manure		0	204.98	0	205.77	0	321.25
11.5.3	Total		2162.8	967.65	1040.65	2146.27	3.62	536.6
11.6	Insecticides		1318.2	698.51	75.42	422.62	0.93	154.81
11.7	Irrigation Charges		0	791.39	14.38	206.65	77.92	15.58
11.8	Miscellaneous		0	0	0	0	0	0
11.9	Interest on Working Capital		543.14	488.87	355.23	595.2	172.73	241.06
12	Fixed Costs		7948.16	8661.02	7160.43	8659.62	6318.69	8158.87
12.1	Rental Value of Owned Land		7631.81	7456.52	5172.27	4093.13	4702.01	5430.37
12.2	Rent Paid For Leased-in-Land		0	290.9	0	0	45.35	0
12.3	Land Revenue, Taxes, Cesses		0	6.67	4.19	26.34	8.89	5.96
12.4	Depreciation on Implements & Farm Building		99.15	128.88	119.93	600.66	436.78	323.01
12.5	Interest on Fixed Capital		217.2	778.05	1864.04	3939.49	1125.66	2399.53
13	Total Cost [11+12]		28086.5	30452.6	21137.1	35556.8	19818.2	24610.6

## Sheet: Nigerseed
DIRECTORATE OF ECONOMICS & STATISTICS
ESTIMATES OF COST OF CULTIVATION/PRODUCTION & RELATED DATA
CROP: Nigerseed		YEAR: 2015-16
Sl no	Items States		Chhattisgarh	Madhya Pradesh	Odisha
I-1.1	Cost of Cultivation (Rs./Hectare)	A1	14051.6	11141.6	6101.44
1.2		A2	14051.6	11141.6	6101.44
1.3		B1	15658.9	11598.8	7985.15
1.4		B2	18858.9	17531.1	11528.8
1.5		C1	22092.5	17222.8	16037.2
1.6			25292.5	23155.1	19580.8
1.7		C2 Revised	25292.5	23366	19580.8
2.1	Cost of Production (Rs./Qtl)	A1	8233.38	3319.29	2582.71
2.2		A2	8233.38	3319.29	2582.71
2.3		B1	9175.15	3451.44	3380.08
2.4		B2	11050.1	5243.98	4880.08
2.5		C1	12944.8	5111.93	6788.48
2.6		C2	14819.8	6904.46	8288.48
2.7		C2 Revised	14819.8	6968.75	8288.48
2.8		C3	16301.8	7665.63	9117.33
3	Value of Main Product (Rs./Hectare)		12000	23405.1	13936.3
4	Value of By- Product (Rs./Hectare)		800	324.23	238.22
5	Material & Labour Input/Hectare of
5.1	Seed (Kg.)		20	6.02	10
5.2	Fertilizer (Kg. Nutrients)		0	17.46	0
5.3	Manure (Qtl.)		0	7.96	0
5.4	Human Labour* (Man Hrs.)		341.67	334.98	310.53
5.5	Animal Labour (Pair Hrs.)		150	48.81	118.84
6	Rate per Unit (Rs.)
6.1	Seed (Kg.)		90	91.51	60
6.2	Fertilizer (Kg. Nutrients)		0	22.77	0
6.3	Manure (Qtl.)		0	156.65	0
6.4	Human Labour (Man Hrs.)		18.83	24.04	25.93
6.5	Animal Labour (Pair Hrs.)		75	64.8	41.2
7	Implicit Rate (Rs./Qtl.)		7500	5944.72	6000
8.1	Number of Holdings in Sample		1	4	10
8.2	Number of Tehsils in Sample		1	2	1
9	Derived Yield (Qtl./Hectare)		1.6	3.31	2.32
10	*Break-Up Human Labour Hours:-
10.1	Family		341.67	234.69	310.53
10.2	Attached		0	25.24	0
10.3	Casual		0	75.05	0
10.4	Total		341.67	334.98	310.53
II	Item wise Breakup of Cost of Cultivation (Rs. per Hectare)
11	Operational Cost		19891.4	16494.1	13720.7
11.1.1	Human Labour	Family	6433.58	5623.96	8052.05
11.1.2	Attached		0	577.83	0
11.1.3	Casual		0	1851.31	0
11.1.4	Total		6433.58	8053.1	8052.05
11.2.1	Animal Labour	Hired	0	449.54	0
11.2.2	Owned		11250	2713.52	4896.84
11.2.3	Total		11250	3163.06	4896.84
11.3.1	Machine Labour	Hired	0	2752.04	0
11.3.2	Owned		0	0	0
11.3.3	Total		0	2752.04	0
11.4	Seed		1800	551.16	600
11.5.1	Fertilizer & Manure	Fertilizer	0	397.67	0
11.5.2	Manure		0	1247.64	0
11.5.3	Total		0	1645.31	0
11.6	Insecticides		0	0	0
11.7	Irrigation Charges		0	0	0
11.8	Miscellaneous		0	0	0
11.9	Interest on Working Capital		407.81	329.4	171.78
12	Fixed Costs		5401.11	6661.02	5860.15
12.1	Rental Value of Owned Land		3200	5932.34	3543.62
12.2	Rent Paid For Leased-in-Land		0	0	0
12.3	Land Revenue, Taxes, Cesses		0	1.23	10
12.4	Depreciation on Implements & Farm Building		593.83	270.23	422.82
12.5	Interest on Fixed Capital		1607.28	457.22	1883.71
13	Total Cost [11+12]		25292.5	23155.1	19580.8

## Sheet: Paddy
DIRECTORATE OF ECONOMICS & STATISTICS
ESTIMATES OF COST OF CULTIVATION/PRODUCTION & RELATED DATA
CROP: Paddy		YEAR: 2015-16
Sl no	Items States		Andhra Pradesh	Assam	Bihar	Chhatisgarh	Gujarat	Haryana	Himachal Pradesh	Jharkhand	Karnataka	Kerala	Madhya Pradesh	Maharashtra	Odisha	Punjab	Tamil Nadu	Uttar Pradesh	Uttarakhand	West Bengal
I-1.1	Cost of Cultivation (Rs./Hectare)	A1	42940	21304.7	23065	26827.8	36307.2	35772.1	9802.34	18511.3	45073.8	54500.3	22077.2	47437.5	26918.7	28625.6	47380.3	29679.4	19839.8	37690.2
1.2		A2	43061.2	21652.8	23065	26827.8	38156.5	35772.1	10033.4	18721.5	45073.8	54500.3	22077.2	47437.5	27074.7	34618.6	47531.9	30361.3	19839.8	38244.3	55713.5
1.3		B1	45294.5	24907.1	25475.1	29852.2	38773.1	41409.2	11784.7	20191.4	47895.8	54974.6	24855.8	52701.4	28828.7	32209.2	52036.4	34910.5	21499.3	39519.7
1.4		B2	71764.3	34019.7	35959.7	40983.5	51248.8	70488.3	21112.5	29791.3	68378.2	74119.2	33328.1	61886.4	39808.1	68102.9	66753	48000.6	35425.6	54766.2
1.5		C1	55341.5	40684.6	32201.3	38184	43745.1	53347.9	30060	27417.9	55214.9	59801.2	34466.8	63713.4	46464.2	38728	59955.5	46326.3	33377.4	56988.9
1.6		C2	81811.4	49797.2	42685.8	49315.3	56220.8	82426.9	39387.9	37017.8	75697.3	78945.8	42939	72898.4	57443.7	74621.7	74672	59416.4	47303.8	72235.4
1.7		C2 Revised	82059.4	50525.4	42839	49952.2	56220.8	82426.9	39387.9	37843.4	79443.7	78945.8	43161.9	72898.4	57443.7	74621.7	74672	59416.4	50691.4	72235.4
2.1	Cost of Production (Rs./Qtl)	A1	699.55	599.13	687.73	749.93	707.68	668.09	362.4	675.5	798.73	1153.61	864.98	1633.51	675.84	406.85	906.64	772.35	409.43	737.95
2.2		A2	700.76	608.78	687.73	749.93	740.37	668.09	371.59	678.38	798.73	1153.61	864.98	1633.51	679.73	493.04	909.45	792.73	409.43	748.26
2.3		B1	732.12	700.63	758.38	834.54	756.12	773.5	440.59	738.87	854.13	1163.55	977.8	1794.81	723.31	457.9	997.47	913.34	442.42	774.36
2.4		B2	1157.06	955.76	1072.83	1145.02	996.07	1321.33	790.58	1080.19	1203.97	1570.61	1308.44	2069.3	999.16	969.11	1282.97	1252.52	735.21	1074.13
2.5		C1	896.61	1144.51	956.69	1064.31	857.36	995.83	1133.02	1007.79	989.58	1262.74	1379.34	2194.07	1174.47	550.45	1149.66	1201.86	642.57	1123.52
2.6		C2	1321.55	1399.64	1271.13	1374.79	1097.31	1543.66	1483.01	1349.11	1339.42	1669.81	1709.98	2468.55	1450.32	1061.66	1435.17	1541.04	935.36	1423.29
2.7		C2 Revised	1325.46	1420.18	1275.92	1392.6	1097.31	1543.66	1483.01	1379.04	1405.82	1669.81	1719.16	2468.55	1450.32	1061.66	1435.17	1541.04	1002.38	1423.29
2.8		C3	1458.01	1562.2	1403.52	1531.86	1207.04	1698.03	1631.31	1516.94	1546.41	1836.79	1891.08	2715.41	1595.35	1167.83	1578.69	1695.14	1102.62	1565.62
3	Value of Main Product (Rs./Hectare)		83826.5	34421.5	31358.9	39605.3	62359.4	89315.1	31012.3	25324.4	89668.8	88283.8	29847	46129.1	39049.2	104430	71303.8	43843.7	58641.2	54598.1
4	Value of By- Product (Rs./Hectare)		4693.94	2888.3	6942.81	4920.1	11048.8	1983.12	9435.43	6607	6819.25	7439.09	4042.24	8969.73	4772.57	592.68	4056.94	3439.2	3897.2	6948.85
5	Material & Labour Input/Hectare of
5.1	Seed (Kg.)		73.47	60.62	45.26	75.73	0	0	61.59	46.34	71.14	106.74	65.1	64.02	78.99	0	74.23	0	0	59.48
5.2	Fertilizer (Kg. Nutrients)		247.92	21.76	99.79	129.09	175.46	220.7	21.17	91.85	256.06	200.63	108.85	88.94	92.59	182.41	215.25	173.51	125.24	155.59
5.3	Manure (Qtl.)		16.82	5.45	3.69	10.2	10.9	0.13	9.7	5.38	35.34	8.8	8.2	25.62	14.21	23.03	27.93	1.69	6.89	20.37
5.4	Human Labour* (Man Hrs.)		598.21	657.46	625.19	512.17	810.14	567.54	430.38	639.49	722.79	489.2	511.66	1326.1	1006.98	344.81	510.6	771.21	629.81	1024.66
5.5	Animal Labour (Pair Hrs.)		7.59	153.42	0.77	36.78	2.93	0.09	64.48	18.78	21.48	0.29	42.13	95.83	112.78	0.41	1.94	8.47	44.02	25.88
6	Rate per Unit (Rs.)
6.1	Seed (Kg.)		27.29	18.1	39.83	23.89	0	0	33.55	45.21	41.72	31.32	31.52	43.39	15.14	0	93.89	0	0	34.34
6.2	Fertilizer (Kg. Nutrients)		29.4	34.06	28.27	26.75	29.57	20.75	18.44	29.71	32.03	27.24	24.95	25.92	31.9	17.67	27.98	26.72	26.02	31.05
6.3	Manure (Qtl.)		55.19	125.63	82.43	138.02	54.96	20	60.08	89.83	100.18	254.3	140.72	153.99	102.02	18.45	96.94	64.43	78.34	62.41
6.4	Human Labour (Man Hrs.)		44.55	31.54	25.67	29.38	24.24	42.37	45.16	22.13	30.9	69.57	25.79	23.88	29.04	45.04	44.61	25.79	24.02	33.56
6.5	Animal Labour (Pair Hrs.)		65.83	54.54	104.66	89.79	87.6	135.9	36.34	92	86.02	248.33	98.27	74.97	27.99	100.82	83.81	117.39	68.5	68.7
7	Implicit Rate (Rs./Qtl.)		1391.98	1035.89	1131.47	1248.12	1417.06	1683.94	1505.2	1180.49	1660.07	2099.94	1365.18	1809.09	1106.27	1498.32	1442.05	1185.1	1084.19	1201.79
8.1	Number of Holdings in Sample		412	449	431	150	125	159	110	139	60	267	108	70	450	246	380	475	27	587
8.2	Number of Tehsils in Sample		50	45	44	15	18	19	16	14	13	30	16	9	45	29	52	58	4	60
9	Derived Yield (Qtl./Hectare)		58.63	32.82	27.49	31.88	43.17	52.27	20.34	21.77	51.88	43.48	22.02	24	35.28	69.89	49.13	35.85	47.24	44.91
10	*Break-Up Human Labour Hours:-
10.1	Family		231.8	505.94	265.33	292.79	185.56	278.41	403.26	330.37	232.47	67.6	375.29	440.25	602.02	143.36	175.85	438.64	519.12	515.81
10.2	Attached		10.47	4.73	1.69	0.63	3.82	9.37	0	0.05	0	0	2.57	4.69	1.57	38.92	2.74	0.54	0.89	0.02
10.3	Casual		355.94	146.79	358.17	218.75	620.76	279.76	27.12	309.07	490.32	421.6	133.8	881.16	403.39	162.53	332.01	332.03	109.8	508.83
10.4	Total		598.21	657.46	625.19	512.17	810.14	567.54	430.38	639.49	722.79	489.2	511.66	1326.1	1006.98	344.81	510.6	771.21	629.81	1024.66
II	Item wise Breakup of Cost of Cultivation (Rs. per Hectare)
11	Operational Cost		52678.4	36195.9	29205.4	34056.8	41083.7	47092.3	27549.8	24843.3	52126.8	58767.2	30620.9	57681.3	43863.4	34807.7	54944.9	40095.9	31485.6	54122.2
11.1.1	Human Labour	Family	10047	15777.5	6726.21	8331.8	4971.96	11938.7	18275.3	7226.58	7319.1	4826.64	9610.99	11012	17635.5	6518.79	7919.02	11415.8	11878.1	17469.2	65.68	523.569	265.975
11.1.2	Attached		599.18	167.16	40.56	16.15	108.41	401.14	0	1.18	0	0	77.93	134.47	39.1	1754.2	116.28	13.21	22.37	0.82
11.1.3	Casual		16001.3	4793.25	9285.03	6697.89	14554	11704.6	1159.56	6923.56	15012.8	29209.2	3509.03	20526.1	11572.6	7255.78	14740.3	8463.63	3228.3	16918
11.1.4	Total		26647.5	20737.9	16051.8	15045.8	19634.3	24044.4	19434.9	14151.3	22331.9	34035.8	13198	31672.5	29247.3	15528.8	22775.6	19892.6	15128.8	34388
11.2.1	Animal Labour	Hired	191.14	120.82	0	303.86	27.11	0	351.31	31.26	807.18	70.94	178.75	3381.93	538.49	0.45	104.5	100.23	0	291.17
11.2.2	Owned		308.32	8246.89	80.85	2999.1	229.28	11.64	1991.48	1696.34	1040.15	0	3961.38	3802.21	2617.85	41.37	58.22	893.87	3015.45	1486.87
11.2.3	Total		499.46	8367.71	80.85	3302.96	256.39	11.64	2342.79	1727.6	1847.33	70.94	4140.13	7184.14	3156.34	41.82	162.72	994.1	3015.45	1778.04
11.3.1	Machine Labour	Hired	9399.22	2788.7	3776.56	5948.45	4495.19	4572.81	1811.24	2996.09	7808.07	10534.3	4566.39	4241.57	4412.16	3777.23	9635.54	4081.26	3267.69	4205.49
11.3.2	Owned		106.15	655.35	24.47	187.29	841.03	988.46	53.39	42.81	862.36	77.77	183.69	609.47	66.33	2242.81	981.71	232.86	1097.55	14.41
11.3.3	Total		9505.37	3444.05	3801.03	6135.74	5336.22	5561.27	1864.63	3038.9	8670.43	10612.1	4750.08	4851.04	4478.49	6020.04	10617.2	4314.12	4365.24	4219.9
11.4	Seed		2004.99	1096.93	1802.55	1809.04	4651.27	1207.57	2066.39	2094.84	2968.38	3342.47	2051.77	2777.47	1195.62	1838.03	6968.77	3919.33	3040.14	2055.04
11.5.1	Fertilizer & Manure	Fertilizer	7289.75	740.93	2820.69	3453.37	5188.29	4579.24	390.43	2728.64	8200.57	5464.29	2715.34	2304.93	2953.37	3223.42	6023.73	4636.31	3259.49	4831.02
11.5.2	Manure		928.4	685.01	304.48	1407.62	598.95	2.64	582.78	483.3	3539.96	2236.63	1154	3945.06	1449.5	424.97	2428.05	109.02	539.7	1271.55
11.5.3	Total		8218.15	1425.94	3125.17	4860.99	5787.24	4581.88	973.21	3211.94	11740.5	7700.92	3869.34	6249.99	4402.87	3648.39	8451.78	4745.33	3799.19	6102.57
11.6	Insecticides		3102.19	36.38	38	1008.24	772.73	2564.32	403.5	0	2098.04	1279.43	745.15	392.16	298.8	4458.79	1558.7	300.38	849.3	1500.4
11.7	Irrigation Charges		1312.95	468.26	3624.82	723.76	3543.43	8050.5	183.37	84.87	1112.35	88.71	1062.36	2230.55	164.45	2399.72	2977.63	5060.65	693.35	2941.82
11.8	Miscellaneous		95.91	0	0	390.68	7.8	5.42	0	0	0	2.25	167.48	909.15	124.77	14.89	7.42	0.27	0	25.76
11.9	Interest on Working Capital		1291.86	618.74	681.19	779.55	1094.3	1065.26	281.04	533.84	1357.81	1634.56	636.67	1414.22	794.78	857.24	1425.03	869.09	594.17	1110.7
12	Fixed Costs		29133	13601.3	13480.4	15258.5	15137	35334.6	11838.1	12174.5	23570.6	20178.7	12318.1	15217.1	13580.3	39814	19727.1	19320.5	15818.1	18113.2
12.1	Rental Value of Owned Land		26348.6	8764.6	10484.5	11131.4	10626.4	29079	9096.85	9389.68	20482.4	19144.6	8472.29	9184.98	10823.5	29900.7	14565	12408.2	13926.3	14692.5
12.2	Rent Paid For Leased-in-Land		121.23	348.08	0	0	1849.3	0	231.03	210.22	0	0	0	0	155.94	5993.03	151.58	681.93	0	554.08
12.3	Land Revenue, Taxes, Cesses		2.35	49.74	65.03	2.64	8.37	0	7.36	55.55	16.52	218	3.4	22.86	21.09	0	7	2.84	3.41	65.69
12.4	Depreciation on Implements & Farm Building		306.28	836.58	520.73	1100.12	187.07	618.44	520.48	839.02	249.58	341.75	1063.9	745.36	669.78	336.66	347.44	996.42	228.87	971.48
12.5	Interest on Fixed Capital		2354.5	3602.32	2410.16	3024.42	2465.92	5637.15	1982.33	1680.06	2822.04	474.33	2778.52	5263.92	1909.99	3583.65	4656.14	5231.15	1659.54	1829.5
13	Total Cost [11+12]		81811.4	49797.2	42685.8	49315.3	56220.8	82426.9	39387.9	37017.8	75697.3	78945.8	42939	72898.4	57443.7	74621.7	74672	59416.4	47303.8	72235.4

## Sheet: Ragi
DIRECTORATE OF ECONOMICS & STATISTICS
ESTIMATES OF COST OF CULTIVATION/PRODUCTION & RELATED DATA
CROP: Ragi		YEAR: 2015-16
Sl no	Items States		Karnataka	Uttarakhand
I-1.1	Cost of Cultivation (Rs./Hectare)	A1	36520.5	5123.86
1.2		A2	36520.5	5123.86
1.3		B1	39510.8	5527.81
1.4		B2	49428.3	10593.9
1.5		C1	49924.4	22072.3
1.6		C2	59841.9	27138.4
1.7		C2 Revised	60128.5	27138.4
2.1	Cost of Production (Rs./Qtl)	A1	1871.97	240.68
2.2		A2	1871.97	240.68
2.3		B1	2052.97	259.65
2.4		B2	2429.73	497.61
2.5		C1	2542.33	1036.77
2.6		C2	2919.09	1274.74
2.7		C2 Revised	2932.56	1274.74
2.8		C3	3225.81	1402.21
3	Value of Main Product (Rs./Hectare)		37035.6	28177.2
4	Value of By- Product (Rs./Hectare)		6863.51	3756.96
5	Material & Labour Input/Hectare of
5.1	Seed (Kg.)		17.71	12.29
5.2	Fertilizer (Kg. Nutrients)		109.81	0
5.3	Manure (Qtl.)		12.74	12.43
5.4	Human Labour* (Man Hrs.)		702.75	799.44
5.5	Animal Labour (Pair Hrs.)		71.32	75.42
6	Rate per Unit (Rs.)
6.1	Seed (Kg.)		24.27	30
6.2	Fertilizer (Kg. Nutrients)		33.63	0
6.3	Manure (Qtl.)		200	80
6.4	Human Labour (Man Hrs.)		39.14	20.95
6.5	Animal Labour (Pair Hrs.)		85.91	44.52
7	Implicit Rate (Rs./Qtl.)		1775.21	1500
8.1	Number of Holdings in Sample		37	5
8.2	Number of Tehsils in Sample		8	1
9	Derived Yield (Qtl./Hectare)		16.89	18.78
10	*Break-Up Human Labour Hours:-
10.1	Family		270.54	786.33
10.2	Attached		0	0
10.3	Casual		432.21	13.11
10.4	Total		702.75	799.44
II	Item wise Breakup of Cost of Cultivation (Rs. per Hectare)
11	Operational Cost		46390.1	21619
11.1.1	Human Labour	Family	10413.6	16544.4
11.1.2	Attached		0	0
11.1.3	Casual		17094.4	200.37
11.1.4	Total		27508	16744.8
11.2.1	Animal Labour	Hired	4740.85	0
11.2.2	Owned		1386.16	3357.27
11.2.3	Total		6127.01	3357.27
11.3.1	Machine Labour	Hired	3835.18	0
11.3.2	Owned		19.92	0
11.3.3	Total		3855.1	0
11.4	Seed		429.72	368.74
11.5.1	Fertilizer & Manure	Fertilizer	3692.9	0
11.5.2	Manure		2548.43	994.43
11.5.3	Total		6241.33	994.43
11.6	Insecticides		0	0
11.7	Irrigation Charges		1138.76	0
11.8	Miscellaneous		0	0
11.9	Interest on Working Capital		1090.2	153.78
12	Fixed Costs		13451.8	5519.35
12.1	Rental Value of Owned Land		9917.53	5066.12
12.2	Rent Paid For Leased-in-Land		0	0
12.3	Land Revenue, Taxes, Cesses		27.18	0.89
12.4	Depreciation on Implements & Farm Building		516.82	48.39
12.5	Interest on Fixed Capital		2990.31	403.95
13	Total Cost [11+12]		59841.9	27138.4

[truncated: 17 more sheets: Sesamum, Soyabean, Sunflower, Urad, Barley, Gram, Lentil, R&M, Safflower, Wheat, Jute, Onion, Potato, Sugarcane, Coconut Ke, Coconut TN, Coconut Ka]
